# Supplementary material for: GSG1L-containing AMPA receptor complexes are defined by their spatiotemporal expression, native interactome and allosteric sites
Source: Nat Commun. 2023 Oct 26;14:6799. doi: 10.1038/s41467-023-42517-7 (PMC10603098; doi:10.1038/s41467-023-42517-7)
Supplement: Supplementary file 4 — Source Data [file 41467_2023_42517_MOESM4_ESM.xlsx]

## Sheet: Fig. 2a and Supp. Fig. 2
Perozzo et al; Source Data related to Fig. 2a and Supp. Fig. 2
protein name	experiments	target-normalized ratio		protein name	experiments	target-normalized ratio		protein name	experiments	target-normalized ratio
GSG1L	anti-GSG1L(#Ab1): WTvsKO	1		GSG1L	anti-GSG1L(#Ab2): WTvsKO	1		GSG1L	anti-GSG1L(#Ab3): WTvsKO	1
GRIA1	anti-GSG1L(#Ab1): WTvsKO	0.74179		ACAD9	anti-GSG1L(#Ab2): WTvsKO	0.26554		AAKB2	anti-GSG1L(#Ab3): WTvsKO	0.39542
GRIA2	anti-GSG1L(#Ab1): WTvsKO	0.70794		ACON	anti-GSG1L(#Ab2): WTvsKO	0.28844		ABCAD	anti-GSG1L(#Ab3): WTvsKO	0.73914
GRIA3	anti-GSG1L(#Ab1): WTvsKO	0.67103		ADCY1	anti-GSG1L(#Ab2): WTvsKO	0.16115		ACTB	anti-GSG1L(#Ab3): WTvsKO	0.89391
GRIA4	anti-GSG1L(#Ab1): WTvsKO	0.53963		ADCY5	anti-GSG1L(#Ab2): WTvsKO	0.30061		AF1L1	anti-GSG1L(#Ab3): WTvsKO	1
CCG2	anti-GSG1L(#Ab1): WTvsKO	0.60128		AGFG2	anti-GSG1L(#Ab2): WTvsKO	0.25546		AFG31	anti-GSG1L(#Ab3): WTvsKO	0.58039
CCG3	anti-GSG1L(#Ab1): WTvsKO	0.58708		AGRB3	anti-GSG1L(#Ab2): WTvsKO	0.14036		AGFG1	anti-GSG1L(#Ab3): WTvsKO	0.51125
SHSA9	anti-GSG1L(#Ab1): WTvsKO	0.53828		AL1B1	anti-GSG1L(#Ab2): WTvsKO	0.17116		AGFG2	anti-GSG1L(#Ab3): WTvsKO	0.42077
CCG8	anti-GSG1L(#Ab1): WTvsKO	0.53165		AL1L2	anti-GSG1L(#Ab2): WTvsKO	0.51335		AGRL3	anti-GSG1L(#Ab3): WTvsKO	0.38599
CNIH2	anti-GSG1L(#Ab1): WTvsKO	0.52706		AMPH	anti-GSG1L(#Ab2): WTvsKO	0.29111		AGRV1	anti-GSG1L(#Ab3): WTvsKO	1
PRRT1	anti-GSG1L(#Ab1): WTvsKO	0.48368		ANFY1	anti-GSG1L(#Ab2): WTvsKO	0.60839		ALMS1	anti-GSG1L(#Ab3): WTvsKO	1
LRRT4	anti-GSG1L(#Ab1): WTvsKO	0.48519		ANR28	anti-GSG1L(#Ab2): WTvsKO	0.088973		AMPE	anti-GSG1L(#Ab3): WTvsKO	0.77541
ZWINT	anti-GSG1L(#Ab1): WTvsKO	0		ANR44	anti-GSG1L(#Ab2): WTvsKO	0.10524		ARGI1	anti-GSG1L(#Ab3): WTvsKO	0.53048
ZO2	anti-GSG1L(#Ab1): WTvsKO	0		ARFG1	anti-GSG1L(#Ab2): WTvsKO	0.12325		ARL8A	anti-GSG1L(#Ab3): WTvsKO	0.39345
ZO1	anti-GSG1L(#Ab1): WTvsKO	0		ARGI1	anti-GSG1L(#Ab2): WTvsKO	0.33543		BRCA2	anti-GSG1L(#Ab3): WTvsKO	0.82405
ZNT3	anti-GSG1L(#Ab1): WTvsKO	0		ARHGA	anti-GSG1L(#Ab2): WTvsKO	0.45945		C1QBP	anti-GSG1L(#Ab3): WTvsKO	0.56201
ZNRD2	anti-GSG1L(#Ab1): WTvsKO	0		ARL8B	anti-GSG1L(#Ab2): WTvsKO	0.086904		CACB2	anti-GSG1L(#Ab3): WTvsKO	0.6394
ZN831	anti-GSG1L(#Ab1): WTvsKO	0		ARVC	anti-GSG1L(#Ab2): WTvsKO	0.26263		CADM3	anti-GSG1L(#Ab3): WTvsKO	0.40649
ZN365	anti-GSG1L(#Ab1): WTvsKO	0		AT1A3	anti-GSG1L(#Ab2): WTvsKO	0.065984		CC150	anti-GSG1L(#Ab3): WTvsKO	1
ZN229	anti-GSG1L(#Ab1): WTvsKO	0		AT1B3	anti-GSG1L(#Ab2): WTvsKO	0.081054		CC171	anti-GSG1L(#Ab3): WTvsKO	0.6513
ZG16B	anti-GSG1L(#Ab1): WTvsKO	0		AT8A1	anti-GSG1L(#Ab2): WTvsKO	0.072082		CCD39	anti-GSG1L(#Ab3): WTvsKO	1
ZFY21	anti-GSG1L(#Ab1): WTvsKO	0		ATP8	anti-GSG1L(#Ab2): WTvsKO	1		CCG2	anti-GSG1L(#Ab3): WTvsKO	0.45004
ZFR	anti-GSG1L(#Ab1): WTvsKO	0		BIG3	anti-GSG1L(#Ab2): WTvsKO	0.19161		CCG3	anti-GSG1L(#Ab3): WTvsKO	0.45461
ZFHX2	anti-GSG1L(#Ab1): WTvsKO	0		BTBD9	anti-GSG1L(#Ab2): WTvsKO	0.13827		CDK18	anti-GSG1L(#Ab3): WTvsKO	0.40896
ZEP2	anti-GSG1L(#Ab1): WTvsKO	0		C1TM	anti-GSG1L(#Ab2): WTvsKO	0.068818		CDS2	anti-GSG1L(#Ab3): WTvsKO	0.59697
ZDH17	anti-GSG1L(#Ab1): WTvsKO	0		CA043	anti-GSG1L(#Ab2): WTvsKO	0.099041		CE350	anti-GSG1L(#Ab3): WTvsKO	0.83511
ZC3HF	anti-GSG1L(#Ab1): WTvsKO	0		CA2D1	anti-GSG1L(#Ab2): WTvsKO	0.2736		CELF2	anti-GSG1L(#Ab3): WTvsKO	0.39192
ZC3HD	anti-GSG1L(#Ab1): WTvsKO	0		CACB1	anti-GSG1L(#Ab2): WTvsKO	0.32563		CENPE	anti-GSG1L(#Ab3): WTvsKO	1
ZC21A	anti-GSG1L(#Ab1): WTvsKO	0		CACB2	anti-GSG1L(#Ab2): WTvsKO	0.36889		CENPF	anti-GSG1L(#Ab3): WTvsKO	1
ZA2G	anti-GSG1L(#Ab1): WTvsKO	0		CAD10	anti-GSG1L(#Ab2): WTvsKO	0.17028		CH1B2	anti-GSG1L(#Ab3): WTvsKO	0.38164
Z518A	anti-GSG1L(#Ab1): WTvsKO	0		CADH4	anti-GSG1L(#Ab2): WTvsKO	0.10786		CHM2A	anti-GSG1L(#Ab3): WTvsKO	0.60751
Z3H7B	anti-GSG1L(#Ab1): WTvsKO	0		CADH6	anti-GSG1L(#Ab2): WTvsKO	0.17165		CHM2B	anti-GSG1L(#Ab3): WTvsKO	0.45558
YTDC2	anti-GSG1L(#Ab1): WTvsKO	0		CALR	anti-GSG1L(#Ab2): WTvsKO	0.093464		CHM4B	anti-GSG1L(#Ab3): WTvsKO	0.62716
YLPM1	anti-GSG1L(#Ab1): WTvsKO	0.0041518		CATA	anti-GSG1L(#Ab2): WTvsKO	0.14047		CHMP3	anti-GSG1L(#Ab3): WTvsKO	0.59331
YKT6	anti-GSG1L(#Ab1): WTvsKO	0		CC136	anti-GSG1L(#Ab2): WTvsKO	0.089013		CO6A4	anti-GSG1L(#Ab3): WTvsKO	1
YBOX1	anti-GSG1L(#Ab1): WTvsKO	0		CCD30	anti-GSG1L(#Ab2): WTvsKO	0.68273		CP110	anti-GSG1L(#Ab3): WTvsKO	0.70127
XYLT1	anti-GSG1L(#Ab1): WTvsKO	0		CCG2	anti-GSG1L(#Ab2): WTvsKO	0.50605		CPNE6	anti-GSG1L(#Ab3): WTvsKO	0.44046
XRCC6	anti-GSG1L(#Ab1): WTvsKO	0		CCG3	anti-GSG1L(#Ab2): WTvsKO	0.54009		CRCM1	anti-GSG1L(#Ab3): WTvsKO	0.77351
XRCC5	anti-GSG1L(#Ab1): WTvsKO	0		CCG4	anti-GSG1L(#Ab2): WTvsKO	0.22487		CREL1	anti-GSG1L(#Ab3): WTvsKO	0.46175
XRCC1	anti-GSG1L(#Ab1): WTvsKO	0		CCG8	anti-GSG1L(#Ab2): WTvsKO	0.37134		CROCC	anti-GSG1L(#Ab3): WTvsKO	0.83757
XPR1	anti-GSG1L(#Ab1): WTvsKO	0		CD81	anti-GSG1L(#Ab2): WTvsKO	0.12302		CTIP	anti-GSG1L(#Ab3): WTvsKO	0.71237
XPO7	anti-GSG1L(#Ab1): WTvsKO	0		CEND	anti-GSG1L(#Ab2): WTvsKO	0.1539		DERL1	anti-GSG1L(#Ab3): WTvsKO	0.39538
XPO2	anti-GSG1L(#Ab1): WTvsKO	0		CERK1	anti-GSG1L(#Ab2): WTvsKO	0.40698		DKC1	anti-GSG1L(#Ab3): WTvsKO	0.41371
XPO1	anti-GSG1L(#Ab1): WTvsKO	0		CH10	anti-GSG1L(#Ab2): WTvsKO	0.056998		DNM3A	anti-GSG1L(#Ab3): WTvsKO	0.99689
XP32	anti-GSG1L(#Ab1): WTvsKO	0		CH60	anti-GSG1L(#Ab2): WTvsKO	0.26871		DYH5	anti-GSG1L(#Ab3): WTvsKO	1
XKR4	anti-GSG1L(#Ab1): WTvsKO	0		CHM1A	anti-GSG1L(#Ab2): WTvsKO	0.10199		ECT2	anti-GSG1L(#Ab3): WTvsKO	0.55428
XIRP2	anti-GSG1L(#Ab1): WTvsKO	0		CLIP1	anti-GSG1L(#Ab2): WTvsKO	0.58683		ELAV4	anti-GSG1L(#Ab3): WTvsKO	0.40787
WWP2	anti-GSG1L(#Ab1): WTvsKO	0.26111		CLUS	anti-GSG1L(#Ab2): WTvsKO	0.083515		ERMIN	anti-GSG1L(#Ab3): WTvsKO	0.51293
WNK2	anti-GSG1L(#Ab1): WTvsKO	0		CNIH2	anti-GSG1L(#Ab2): WTvsKO	0.46133		F135B	anti-GSG1L(#Ab3): WTvsKO	0.98672
WNK1	anti-GSG1L(#Ab1): WTvsKO	0		CO6A4	anti-GSG1L(#Ab2): WTvsKO	1		FHAD1	anti-GSG1L(#Ab3): WTvsKO	0.87232
WFS1	anti-GSG1L(#Ab1): WTvsKO	0		CX6C2	anti-GSG1L(#Ab2): WTvsKO	0.1639		FHL1	anti-GSG1L(#Ab3): WTvsKO	0.44633
WDR82	anti-GSG1L(#Ab1): WTvsKO	0		CXG2	anti-GSG1L(#Ab2): WTvsKO	0.17364		FILA2	anti-GSG1L(#Ab3): WTvsKO	0.4231
WDR7	anti-GSG1L(#Ab1): WTvsKO	0		CY1	anti-GSG1L(#Ab2): WTvsKO	0.40116		FIS1	anti-GSG1L(#Ab3): WTvsKO	0.46288
WDR61	anti-GSG1L(#Ab1): WTvsKO	0		CYC	anti-GSG1L(#Ab2): WTvsKO	0.12117		FLIP1	anti-GSG1L(#Ab3): WTvsKO	1
WDR59	anti-GSG1L(#Ab1): WTvsKO	0		CYH2	anti-GSG1L(#Ab2): WTvsKO	0.12811		FSIP2	anti-GSG1L(#Ab3): WTvsKO	1
WDR48	anti-GSG1L(#Ab1): WTvsKO	0		D39U1	anti-GSG1L(#Ab2): WTvsKO	0.19533		GAS7	anti-GSG1L(#Ab3): WTvsKO	0.69426
WDR47	anti-GSG1L(#Ab1): WTvsKO	0		DAAM2	anti-GSG1L(#Ab2): WTvsKO	0.064441		GBRA2	anti-GSG1L(#Ab3): WTvsKO	0.37894
WDR37	anti-GSG1L(#Ab1): WTvsKO	0		DCE1	anti-GSG1L(#Ab2): WTvsKO	0.061593		GD1L1	anti-GSG1L(#Ab3): WTvsKO	0.62013
WDR35	anti-GSG1L(#Ab1): WTvsKO	0.27572		DCE2	anti-GSG1L(#Ab2): WTvsKO	0.44885		GRASP	anti-GSG1L(#Ab3): WTvsKO	1
WDR26	anti-GSG1L(#Ab1): WTvsKO	0		DHB4	anti-GSG1L(#Ab2): WTvsKO	0.13632		GRIA1	anti-GSG1L(#Ab3): WTvsKO	0.75519
WDR24	anti-GSG1L(#Ab1): WTvsKO	0		DHB8	anti-GSG1L(#Ab2): WTvsKO	0.081704		GRIA2	anti-GSG1L(#Ab3): WTvsKO	0.66915
WDR18	anti-GSG1L(#Ab1): WTvsKO	0		DNJC5	anti-GSG1L(#Ab2): WTvsKO	0.32496		GRIA3	anti-GSG1L(#Ab3): WTvsKO	0.55771
WDFY3	anti-GSG1L(#Ab1): WTvsKO	0		DNM1L	anti-GSG1L(#Ab2): WTvsKO	0.32495		GRIA4	anti-GSG1L(#Ab3): WTvsKO	0.57164
WDFY1	anti-GSG1L(#Ab1): WTvsKO	0		DPP10	anti-GSG1L(#Ab2): WTvsKO	0.30245		HBB1	anti-GSG1L(#Ab3): WTvsKO	0.51251
WASF3	anti-GSG1L(#Ab1): WTvsKO	0		EAA1	anti-GSG1L(#Ab2): WTvsKO	0.17428		HIP1	anti-GSG1L(#Ab3): WTvsKO	1
WASF1	anti-GSG1L(#Ab1): WTvsKO	0		ECHM	anti-GSG1L(#Ab2): WTvsKO	0.16275		HNRH2	anti-GSG1L(#Ab3): WTvsKO	0.56614
WASC5	anti-GSG1L(#Ab1): WTvsKO	0		ECT2	anti-GSG1L(#Ab2): WTvsKO	0.46336		INSRR	anti-GSG1L(#Ab3): WTvsKO	0.66141
WASC4	anti-GSG1L(#Ab1): WTvsKO	0		EEA1	anti-GSG1L(#Ab2): WTvsKO	1		IPO8	anti-GSG1L(#Ab3): WTvsKO	0.52402
VWC2L	anti-GSG1L(#Ab1): WTvsKO	0		EFHD2	anti-GSG1L(#Ab2): WTvsKO	0.16532		IST1	anti-GSG1L(#Ab3): WTvsKO	0.41926
VWC2	anti-GSG1L(#Ab1): WTvsKO	0		EFR3B	anti-GSG1L(#Ab2): WTvsKO	0.09268		K0100	anti-GSG1L(#Ab3): WTvsKO	0.41703
VWA8	anti-GSG1L(#Ab1): WTvsKO	0		EFTU	anti-GSG1L(#Ab2): WTvsKO	0.12316		KCNQ1	anti-GSG1L(#Ab3): WTvsKO	0.58132
VTI1B	anti-GSG1L(#Ab1): WTvsKO	0		ENPL	anti-GSG1L(#Ab2): WTvsKO	0.2486		KKCC2	anti-GSG1L(#Ab3): WTvsKO	0.43318
VTI1A	anti-GSG1L(#Ab1): WTvsKO	0		EPIPL	anti-GSG1L(#Ab2): WTvsKO	0.87678		LAMA3	anti-GSG1L(#Ab3): WTvsKO	1
VTA1	anti-GSG1L(#Ab1): WTvsKO	0		ETFB	anti-GSG1L(#Ab2): WTvsKO	0.32355		LAMC1	anti-GSG1L(#Ab3): WTvsKO	0.80145
VPS53	anti-GSG1L(#Ab1): WTvsKO	0		F1712	anti-GSG1L(#Ab2): WTvsKO	0.32237		LC7L2	anti-GSG1L(#Ab3): WTvsKO	1
VPS4B	anti-GSG1L(#Ab1): WTvsKO	0		F184B	anti-GSG1L(#Ab2): WTvsKO	1		LIPA1	anti-GSG1L(#Ab3): WTvsKO	0.92107
VPS4A	anti-GSG1L(#Ab1): WTvsKO	0		FAHD1	anti-GSG1L(#Ab2): WTvsKO	0.49641		LRP1B	anti-GSG1L(#Ab3): WTvsKO	0.55473
VPS45	anti-GSG1L(#Ab1): WTvsKO	0.026288		FAHD2	anti-GSG1L(#Ab2): WTvsKO	0.49376		LRRT4	anti-GSG1L(#Ab3): WTvsKO	0.4779
VPS41	anti-GSG1L(#Ab1): WTvsKO	0		FBX6	anti-GSG1L(#Ab2): WTvsKO	0.20502		MFF	anti-GSG1L(#Ab3): WTvsKO	0.71755
VPS39	anti-GSG1L(#Ab1): WTvsKO	0		FIP1	anti-GSG1L(#Ab2): WTvsKO	0.18581		MGST3	anti-GSG1L(#Ab3): WTvsKO	0.42708
VPS28	anti-GSG1L(#Ab1): WTvsKO	0		FRM4A	anti-GSG1L(#Ab2): WTvsKO	0.31675		MOCS1	anti-GSG1L(#Ab3): WTvsKO	0.61908
VPS18	anti-GSG1L(#Ab1): WTvsKO	0.19434		FUMH	anti-GSG1L(#Ab2): WTvsKO	0.21027		MOG	anti-GSG1L(#Ab3): WTvsKO	0.50959
VPS16	anti-GSG1L(#Ab1): WTvsKO	0		G3P	anti-GSG1L(#Ab2): WTvsKO	0.16651		MUC19	anti-GSG1L(#Ab3): WTvsKO	0.9768
VPS11	anti-GSG1L(#Ab1): WTvsKO	0.073155		G3PT	anti-GSG1L(#Ab2): WTvsKO	0.68084		MY18B	anti-GSG1L(#Ab3): WTvsKO	1
VPP1	anti-GSG1L(#Ab1): WTvsKO	0		GABT	anti-GSG1L(#Ab2): WTvsKO	0.26586		MYOME	anti-GSG1L(#Ab3): WTvsKO	0.82142
VP33B	anti-GSG1L(#Ab1): WTvsKO	0		GBRL2	anti-GSG1L(#Ab2): WTvsKO	0.21806		NDUA5	anti-GSG1L(#Ab3): WTvsKO	0.57489
VP33A	anti-GSG1L(#Ab1): WTvsKO	0		GCP4	anti-GSG1L(#Ab2): WTvsKO	0.27891		NEBL	anti-GSG1L(#Ab3): WTvsKO	0.68196
VP26B	anti-GSG1L(#Ab1): WTvsKO	0		GEPH	anti-GSG1L(#Ab2): WTvsKO	0.13268		NOLC1	anti-GSG1L(#Ab3): WTvsKO	0.84511
VP13D	anti-GSG1L(#Ab1): WTvsKO	0		GHC2	anti-GSG1L(#Ab2): WTvsKO	0.17083		NOTC1	anti-GSG1L(#Ab3): WTvsKO	0.41067
VINC	anti-GSG1L(#Ab1): WTvsKO	0		GLSK	anti-GSG1L(#Ab2): WTvsKO	0.063707		NUBP2	anti-GSG1L(#Ab3): WTvsKO	0.38938
VIME	anti-GSG1L(#Ab1): WTvsKO	0.054161		GPC1	anti-GSG1L(#Ab2): WTvsKO	0.41385		PARK7	anti-GSG1L(#Ab3): WTvsKO	0.38354
VIAAT	anti-GSG1L(#Ab1): WTvsKO	0.031378		GRIA1	anti-GSG1L(#Ab2): WTvsKO	0.71691		PCH2	anti-GSG1L(#Ab3): WTvsKO	0.83477
VGLU2	anti-GSG1L(#Ab1): WTvsKO	0		GRIA2	anti-GSG1L(#Ab2): WTvsKO	0.66129		PDE4D	anti-GSG1L(#Ab3): WTvsKO	0.47057
VGLU1	anti-GSG1L(#Ab1): WTvsKO	0.052313		GRIA3	anti-GSG1L(#Ab2): WTvsKO	0.6288		PGK1	anti-GSG1L(#Ab3): WTvsKO	0.85771
VGF	anti-GSG1L(#Ab1): WTvsKO	0		GRIA4	anti-GSG1L(#Ab2): WTvsKO	0.52242		PKHG1	anti-GSG1L(#Ab3): WTvsKO	0.38083
VDAC3	anti-GSG1L(#Ab1): WTvsKO	0.17989		GRIK2	anti-GSG1L(#Ab2): WTvsKO	0.34684		PP2AA	anti-GSG1L(#Ab3): WTvsKO	0.93433
VDAC2	anti-GSG1L(#Ab1): WTvsKO	0		GRM1	anti-GSG1L(#Ab2): WTvsKO	0.30247		PRDX2	anti-GSG1L(#Ab3): WTvsKO	0.7123
VDAC1	anti-GSG1L(#Ab1): WTvsKO	0		GRP75	anti-GSG1L(#Ab2): WTvsKO	0.18252		PRDX5	anti-GSG1L(#Ab3): WTvsKO	0.39595
VCIP1	anti-GSG1L(#Ab1): WTvsKO	0		GSK3A	anti-GSG1L(#Ab2): WTvsKO	0.28629		PRRT1	anti-GSG1L(#Ab3): WTvsKO	0.59495
VATL	anti-GSG1L(#Ab1): WTvsKO	0		GSTK1	anti-GSG1L(#Ab2): WTvsKO	0.23338		PRS4	anti-GSG1L(#Ab3): WTvsKO	0.40199
VATH	anti-GSG1L(#Ab1): WTvsKO	0.62236		GSTT3	anti-GSG1L(#Ab2): WTvsKO	0.083733		PTPRM	anti-GSG1L(#Ab3): WTvsKO	0.39585
VATG2	anti-GSG1L(#Ab1): WTvsKO	0		GTR3	anti-GSG1L(#Ab2): WTvsKO	0.23006		PXL2A	anti-GSG1L(#Ab3): WTvsKO	0.88484
VATF	anti-GSG1L(#Ab1): WTvsKO	0		GUAA	anti-GSG1L(#Ab2): WTvsKO	0.57742		RAB3B	anti-GSG1L(#Ab3): WTvsKO	0.60248
VATE1	anti-GSG1L(#Ab1): WTvsKO	0		HAX1	anti-GSG1L(#Ab2): WTvsKO	0.58294		RABL6	anti-GSG1L(#Ab3): WTvsKO	0.38807
VATD	anti-GSG1L(#Ab1): WTvsKO	0		HCN2	anti-GSG1L(#Ab2): WTvsKO	0.2932		RALY	anti-GSG1L(#Ab3): WTvsKO	0.42616
VATC1	anti-GSG1L(#Ab1): WTvsKO	0		HECAM	anti-GSG1L(#Ab2): WTvsKO	0.13089		RB39B	anti-GSG1L(#Ab3): WTvsKO	0.67398
VATB2	anti-GSG1L(#Ab1): WTvsKO	0		HELB	anti-GSG1L(#Ab2): WTvsKO	0.74295		REEP5	anti-GSG1L(#Ab3): WTvsKO	0.44128
VATA	anti-GSG1L(#Ab1): WTvsKO	0		HERC1	anti-GSG1L(#Ab2): WTvsKO	0.073631		RENR	anti-GSG1L(#Ab3): WTvsKO	0.90809
VAS1	anti-GSG1L(#Ab1): WTvsKO	0		HNRL2	anti-GSG1L(#Ab2): WTvsKO	0.22074		RGS9	anti-GSG1L(#Ab3): WTvsKO	0.98686
VAPB	anti-GSG1L(#Ab1): WTvsKO	0		HPCA	anti-GSG1L(#Ab2): WTvsKO	0.092253		RM10	anti-GSG1L(#Ab3): WTvsKO	1
VAPA	anti-GSG1L(#Ab1): WTvsKO	0		HTRA2	anti-GSG1L(#Ab2): WTvsKO	0.21765		RM15	anti-GSG1L(#Ab3): WTvsKO	0.65859
VANG2	anti-GSG1L(#Ab1): WTvsKO	0		IDH3A	anti-GSG1L(#Ab2): WTvsKO	0.12639		RPOC	anti-GSG1L(#Ab3): WTvsKO	0.81436
VAMP7	anti-GSG1L(#Ab1): WTvsKO	0		IPO7	anti-GSG1L(#Ab2): WTvsKO	0.081912		RS26	anti-GSG1L(#Ab3): WTvsKO	0.43849
VAMP3	anti-GSG1L(#Ab1): WTvsKO	0		ISCA1	anti-GSG1L(#Ab2): WTvsKO	0.23119		S4A4	anti-GSG1L(#Ab3): WTvsKO	0.37975
VAMP2	anti-GSG1L(#Ab1): WTvsKO	0.030915		JIP1	anti-GSG1L(#Ab2): WTvsKO	0.1173		S6A11	anti-GSG1L(#Ab3): WTvsKO	0.50361
VAMP1	anti-GSG1L(#Ab1): WTvsKO	0		JIP2	anti-GSG1L(#Ab2): WTvsKO	0.097656		SAHH2	anti-GSG1L(#Ab3): WTvsKO	0.7038
VACHT	anti-GSG1L(#Ab1): WTvsKO	0		JIP3	anti-GSG1L(#Ab2): WTvsKO	0.05741		SCPDL	anti-GSG1L(#Ab3): WTvsKO	0.38735
VAC14	anti-GSG1L(#Ab1): WTvsKO	0		KAD5	anti-GSG1L(#Ab2): WTvsKO	0.078865		SH2D5	anti-GSG1L(#Ab3): WTvsKO	0.78802
VA0D1	anti-GSG1L(#Ab1): WTvsKO	0		KCAB1	anti-GSG1L(#Ab2): WTvsKO	0.41904		SHSA9	anti-GSG1L(#Ab3): WTvsKO	0.40314
UTP25	anti-GSG1L(#Ab1): WTvsKO	0		KCJ16	anti-GSG1L(#Ab2): WTvsKO	0.35384		SIR2	anti-GSG1L(#Ab3): WTvsKO	0.58487
UTP20	anti-GSG1L(#Ab1): WTvsKO	0		KCNB1	anti-GSG1L(#Ab2): WTvsKO	0.33015		SMAP2	anti-GSG1L(#Ab3): WTvsKO	0.77906
USP9X	anti-GSG1L(#Ab1): WTvsKO	0		KCNC3	anti-GSG1L(#Ab2): WTvsKO	0.21611		SMD1	anti-GSG1L(#Ab3): WTvsKO	0.46695
USO1	anti-GSG1L(#Ab1): WTvsKO	0		KCNH7	anti-GSG1L(#Ab2): WTvsKO	0.27939		SMD2	anti-GSG1L(#Ab3): WTvsKO	0.38621
UQCC2	anti-GSG1L(#Ab1): WTvsKO	0		KCNQ3	anti-GSG1L(#Ab2): WTvsKO	0.6072		SNG3	anti-GSG1L(#Ab3): WTvsKO	0.85302
UQCC1	anti-GSG1L(#Ab1): WTvsKO	0		KCRB	anti-GSG1L(#Ab2): WTvsKO	0.26379		SNTA1	anti-GSG1L(#Ab3): WTvsKO	0.56693
UN13C	anti-GSG1L(#Ab1): WTvsKO	0		KCY	anti-GSG1L(#Ab2): WTvsKO	0.070356		STMN2	anti-GSG1L(#Ab3): WTvsKO	0.40697
UN13A	anti-GSG1L(#Ab1): WTvsKO	0		KDIS	anti-GSG1L(#Ab2): WTvsKO	0.12039		SYNE2	anti-GSG1L(#Ab3): WTvsKO	0.79536
ULK1	anti-GSG1L(#Ab1): WTvsKO	0		KI13A	anti-GSG1L(#Ab2): WTvsKO	0.1885		TAOK3	anti-GSG1L(#Ab3): WTvsKO	0.41823
UIF	anti-GSG1L(#Ab1): WTvsKO	0		KIBRA	anti-GSG1L(#Ab2): WTvsKO	0.28785		TBG1	anti-GSG1L(#Ab3): WTvsKO	0.86355
UGPA	anti-GSG1L(#Ab1): WTvsKO	0		KIF3C	anti-GSG1L(#Ab2): WTvsKO	0.43466		TENR	anti-GSG1L(#Ab3): WTvsKO	0.43416
UFSP2	anti-GSG1L(#Ab1): WTvsKO	0		KMT2A	anti-GSG1L(#Ab2): WTvsKO	0.72544		TM163	anti-GSG1L(#Ab3): WTvsKO	0.40604
UFL1	anti-GSG1L(#Ab1): WTvsKO	0		LGI2	anti-GSG1L(#Ab2): WTvsKO	0.35313		TPC11	anti-GSG1L(#Ab3): WTvsKO	0.63065
UCRI	anti-GSG1L(#Ab1): WTvsKO	0		LONM	anti-GSG1L(#Ab2): WTvsKO	0.0692		TPD54	anti-GSG1L(#Ab3): WTvsKO	0.51407
UCP5	anti-GSG1L(#Ab1): WTvsKO	0		LRP1	anti-GSG1L(#Ab2): WTvsKO	0.48544		TRA2B	anti-GSG1L(#Ab3): WTvsKO	0.39419
UBS3B	anti-GSG1L(#Ab1): WTvsKO	0		LRRT4	anti-GSG1L(#Ab2): WTvsKO	0.58293		TRFM	anti-GSG1L(#Ab3): WTvsKO	0.4687
UBR4	anti-GSG1L(#Ab1): WTvsKO	0		MAAI	anti-GSG1L(#Ab2): WTvsKO	0.33915		TS101	anti-GSG1L(#Ab3): WTvsKO	0.59186
UBR2	anti-GSG1L(#Ab1): WTvsKO	0		MADD	anti-GSG1L(#Ab2): WTvsKO	0.10699		TWF1	anti-GSG1L(#Ab3): WTvsKO	0.74883
UBP54	anti-GSG1L(#Ab1): WTvsKO	0		MAGI2	anti-GSG1L(#Ab2): WTvsKO	0.095344		UBP5	anti-GSG1L(#Ab3): WTvsKO	0.44389
UBP5	anti-GSG1L(#Ab1): WTvsKO	0.078689		MAIP1	anti-GSG1L(#Ab2): WTvsKO	0.3138		USP9X	anti-GSG1L(#Ab3): WTvsKO	0.8813
UBP46	anti-GSG1L(#Ab1): WTvsKO	0		MBLC2	anti-GSG1L(#Ab2): WTvsKO	0.082334		VATE1	anti-GSG1L(#Ab3): WTvsKO	0.46698
UBP31	anti-GSG1L(#Ab1): WTvsKO	0		MDHM	anti-GSG1L(#Ab2): WTvsKO	0.14545		VATL	anti-GSG1L(#Ab3): WTvsKO	0.8459
UBP30	anti-GSG1L(#Ab1): WTvsKO	0		MFF	anti-GSG1L(#Ab2): WTvsKO	0.75339		VP13D	anti-GSG1L(#Ab3): WTvsKO	0.39053
UBP2L	anti-GSG1L(#Ab1): WTvsKO	0		MFR1L	anti-GSG1L(#Ab2): WTvsKO	0.21557		VPS53	anti-GSG1L(#Ab3): WTvsKO	0.89541
UBL4A	anti-GSG1L(#Ab1): WTvsKO	0		MLC1	anti-GSG1L(#Ab2): WTvsKO	0.15451		WNK1	anti-GSG1L(#Ab3): WTvsKO	0.44404
UBIP1	anti-GSG1L(#Ab1): WTvsKO	0		MMAA	anti-GSG1L(#Ab2): WTvsKO	0.20708		XIRP2	anti-GSG1L(#Ab3): WTvsKO	0.61797
UBF1	anti-GSG1L(#Ab1): WTvsKO	0		MNS1	anti-GSG1L(#Ab2): WTvsKO	0.71218		Z518A	anti-GSG1L(#Ab3): WTvsKO	0.48828
UBE3B	anti-GSG1L(#Ab1): WTvsKO	0		MTOR	anti-GSG1L(#Ab2): WTvsKO	0.65459		ZN229	anti-GSG1L(#Ab3): WTvsKO	0.69609
UBE2N	anti-GSG1L(#Ab1): WTvsKO	0		MYOME	anti-GSG1L(#Ab2): WTvsKO	0.84952
UBAP2	anti-GSG1L(#Ab1): WTvsKO	0		MYORG	anti-GSG1L(#Ab2): WTvsKO	0.15428
UBAC2	anti-GSG1L(#Ab1): WTvsKO	0		NAC1	anti-GSG1L(#Ab2): WTvsKO	0.25189
U5S1	anti-GSG1L(#Ab1): WTvsKO	0		NDUAB	anti-GSG1L(#Ab2): WTvsKO	0.12075
U520	anti-GSG1L(#Ab1): WTvsKO	0.11658		NDUAC	anti-GSG1L(#Ab2): WTvsKO	0.067532
U2AF2	anti-GSG1L(#Ab1): WTvsKO	0		NDUAD	anti-GSG1L(#Ab2): WTvsKO	0.20489
U2AF1	anti-GSG1L(#Ab1): WTvsKO	0		NDUF6	anti-GSG1L(#Ab2): WTvsKO	0.12979
TYW5	anti-GSG1L(#Ab1): WTvsKO	0		NDUF7	anti-GSG1L(#Ab2): WTvsKO	0.22117
TXTP	anti-GSG1L(#Ab1): WTvsKO	0		NDUS1	anti-GSG1L(#Ab2): WTvsKO	0.097403
TXNL1	anti-GSG1L(#Ab1): WTvsKO	0		NDUS3	anti-GSG1L(#Ab2): WTvsKO	0.14252
TWF1	anti-GSG1L(#Ab1): WTvsKO	0		NDUS7	anti-GSG1L(#Ab2): WTvsKO	0.43856
TUTLB	anti-GSG1L(#Ab1): WTvsKO	0		NDUV1	anti-GSG1L(#Ab2): WTvsKO	0.068371
TUSC3	anti-GSG1L(#Ab1): WTvsKO	0		NEBL	anti-GSG1L(#Ab2): WTvsKO	0.42675
TTYH1	anti-GSG1L(#Ab1): WTvsKO	0.56107		NEUM	anti-GSG1L(#Ab2): WTvsKO	0.15593
TTLL5	anti-GSG1L(#Ab1): WTvsKO	0		NOE1	anti-GSG1L(#Ab2): WTvsKO	0.058864
TTC7B	anti-GSG1L(#Ab1): WTvsKO	0		NOS1	anti-GSG1L(#Ab2): WTvsKO	0.084001
TTC37	anti-GSG1L(#Ab1): WTvsKO	0		NU1M	anti-GSG1L(#Ab2): WTvsKO	0.12403
TTC3	anti-GSG1L(#Ab1): WTvsKO	0		NUBPL	anti-GSG1L(#Ab2): WTvsKO	0.2396		CC136	anti-GSG1L(#Ab3): WTvsKO	0.3761
TSP3	anti-GSG1L(#Ab1): WTvsKO	0		NUCB2	anti-GSG1L(#Ab2): WTvsKO	0.2194		HECAM	anti-GSG1L(#Ab3): WTvsKO	0.37328
TSN9	anti-GSG1L(#Ab1): WTvsKO	0		ODP2	anti-GSG1L(#Ab2): WTvsKO	0.17479		DIK1B	anti-GSG1L(#Ab3): WTvsKO	0.36955
TSN4	anti-GSG1L(#Ab1): WTvsKO	0		ODPA	anti-GSG1L(#Ab2): WTvsKO	0.10746		MRCKB	anti-GSG1L(#Ab3): WTvsKO	0.36946
TSC2	anti-GSG1L(#Ab1): WTvsKO	0		ODPAT	anti-GSG1L(#Ab2): WTvsKO	0.89888		GGT7	anti-GSG1L(#Ab3): WTvsKO	0.3669
TSC1	anti-GSG1L(#Ab1): WTvsKO	0		ODPB	anti-GSG1L(#Ab2): WTvsKO	0.1139		MECP2	anti-GSG1L(#Ab3): WTvsKO	0.36618
TS101	anti-GSG1L(#Ab1): WTvsKO	0		ODPX	anti-GSG1L(#Ab2): WTvsKO	0.12433		THOC4	anti-GSG1L(#Ab3): WTvsKO	0.3642
TRYP	anti-GSG1L(#Ab1): WTvsKO	0.0039043		PAHX	anti-GSG1L(#Ab2): WTvsKO	0.11006		CPSM	anti-GSG1L(#Ab3): WTvsKO	0.36386
TRY3	anti-GSG1L(#Ab1): WTvsKO	0		PARD3	anti-GSG1L(#Ab2): WTvsKO	0.20045		KCJ16	anti-GSG1L(#Ab3): WTvsKO	0.35557
TRY1	anti-GSG1L(#Ab1): WTvsKO	0.084066		PCCA	anti-GSG1L(#Ab2): WTvsKO	0.25998		LURA1	anti-GSG1L(#Ab3): WTvsKO	0.35523
TRPV2	anti-GSG1L(#Ab1): WTvsKO	0		PCCB	anti-GSG1L(#Ab2): WTvsKO	0.33737		DSC1	anti-GSG1L(#Ab3): WTvsKO	0.35397
TRPM3	anti-GSG1L(#Ab1): WTvsKO	0		PCKGM	anti-GSG1L(#Ab2): WTvsKO	0.14393		CCG8	anti-GSG1L(#Ab3): WTvsKO	0.34918
TRIO	anti-GSG1L(#Ab1): WTvsKO	0		PCM1	anti-GSG1L(#Ab2): WTvsKO	0.066426		RM44	anti-GSG1L(#Ab3): WTvsKO	0.34641
TRIM9	anti-GSG1L(#Ab1): WTvsKO	0		PDE4D	anti-GSG1L(#Ab2): WTvsKO	0.44251		NDUA9	anti-GSG1L(#Ab3): WTvsKO	0.34235
TRIM3	anti-GSG1L(#Ab1): WTvsKO	0		PDIA3	anti-GSG1L(#Ab2): WTvsKO	0.17383		BAG6	anti-GSG1L(#Ab3): WTvsKO	0.34213
TRIM2	anti-GSG1L(#Ab1): WTvsKO	0		PDK2	anti-GSG1L(#Ab2): WTvsKO	0.10578		CEND	anti-GSG1L(#Ab3): WTvsKO	0.34118
TRI46	anti-GSG1L(#Ab1): WTvsKO	0		PEO1	anti-GSG1L(#Ab2): WTvsKO	0.13991		SNAA	anti-GSG1L(#Ab3): WTvsKO	0.34032
TRFM	anti-GSG1L(#Ab1): WTvsKO	0		PGRC1	anti-GSG1L(#Ab2): WTvsKO	0.25719		CXB6	anti-GSG1L(#Ab3): WTvsKO	0.3389
TRFL	anti-GSG1L(#Ab1): WTvsKO	0		PHF24	anti-GSG1L(#Ab2): WTvsKO	0.15425		PP2BA	anti-GSG1L(#Ab3): WTvsKO	0.33767
TRFE	anti-GSG1L(#Ab1): WTvsKO	0		PLCB1	anti-GSG1L(#Ab2): WTvsKO	0.25592		KCRB	anti-GSG1L(#Ab3): WTvsKO	0.33628
TRAP1	anti-GSG1L(#Ab1): WTvsKO	0		PLPP3	anti-GSG1L(#Ab2): WTvsKO	0.12935		MICU1	anti-GSG1L(#Ab3): WTvsKO	0.33297
TRAM1	anti-GSG1L(#Ab1): WTvsKO	0		PP6R1	anti-GSG1L(#Ab2): WTvsKO	0.11431		HMBX1	anti-GSG1L(#Ab3): WTvsKO	0.33055
TRAF3	anti-GSG1L(#Ab1): WTvsKO	0		PRDX3	anti-GSG1L(#Ab2): WTvsKO	0.18704		CHM1A	anti-GSG1L(#Ab3): WTvsKO	0.3303
TRA2B	anti-GSG1L(#Ab1): WTvsKO	0		PRDX4	anti-GSG1L(#Ab2): WTvsKO	0.26291		SMD3	anti-GSG1L(#Ab3): WTvsKO	0.33018
TRA2A	anti-GSG1L(#Ab1): WTvsKO	0		PRDX5	anti-GSG1L(#Ab2): WTvsKO	0.41947		LRRT1	anti-GSG1L(#Ab3): WTvsKO	0.32864
TR1L1	anti-GSG1L(#Ab1): WTvsKO	0		PRRT1	anti-GSG1L(#Ab2): WTvsKO	0.31491		TMM33	anti-GSG1L(#Ab3): WTvsKO	0.32819
TR150	anti-GSG1L(#Ab1): WTvsKO	0		PSA4	anti-GSG1L(#Ab2): WTvsKO	0.19156		VAS1	anti-GSG1L(#Ab3): WTvsKO	0.32458
TR103	anti-GSG1L(#Ab1): WTvsKO	0		PSDE	anti-GSG1L(#Ab2): WTvsKO	0.41606		FBSP1	anti-GSG1L(#Ab3): WTvsKO	0.32409
TPPP	anti-GSG1L(#Ab1): WTvsKO	0.22194		PSMD2	anti-GSG1L(#Ab2): WTvsKO	0.071269		SYT3	anti-GSG1L(#Ab3): WTvsKO	0.32117
TPPC9	anti-GSG1L(#Ab1): WTvsKO	0		PSMD8	anti-GSG1L(#Ab2): WTvsKO	0.36564		ACAD8	anti-GSG1L(#Ab3): WTvsKO	0.32064
TPPC5	anti-GSG1L(#Ab1): WTvsKO	0		PTPM1	anti-GSG1L(#Ab2): WTvsKO	0.2146		AT2A3	anti-GSG1L(#Ab3): WTvsKO	0.31827
TPPC4	anti-GSG1L(#Ab1): WTvsKO	0		PXL2A	anti-GSG1L(#Ab2): WTvsKO	0.70143		CF136	anti-GSG1L(#Ab3): WTvsKO	0.31762
TPPC3	anti-GSG1L(#Ab1): WTvsKO	0.1435		PYC	anti-GSG1L(#Ab2): WTvsKO	0.12049		XPO7	anti-GSG1L(#Ab3): WTvsKO	0.31646
TPPC2	anti-GSG1L(#Ab1): WTvsKO	0		RAB15	anti-GSG1L(#Ab2): WTvsKO	0.099607		LRC73	anti-GSG1L(#Ab3): WTvsKO	0.3153
TPPC1	anti-GSG1L(#Ab1): WTvsKO	0		RAB3B	anti-GSG1L(#Ab2): WTvsKO	0.32797		CNIH2	anti-GSG1L(#Ab3): WTvsKO	0.314
TPM3	anti-GSG1L(#Ab1): WTvsKO	0		RAP2A	anti-GSG1L(#Ab2): WTvsKO	0.058621		SYT12	anti-GSG1L(#Ab3): WTvsKO	0.31175
TPM1	anti-GSG1L(#Ab1): WTvsKO	0		RBMX	anti-GSG1L(#Ab2): WTvsKO	0.15051		G45IP	anti-GSG1L(#Ab3): WTvsKO	0.31079
TPIS	anti-GSG1L(#Ab1): WTvsKO	0.010871		REEP5	anti-GSG1L(#Ab2): WTvsKO	0.21636		RLGPB	anti-GSG1L(#Ab3): WTvsKO	0.31038
TPGS1	anti-GSG1L(#Ab1): WTvsKO	0		RENR	anti-GSG1L(#Ab2): WTvsKO	0.51688		SPTA1	anti-GSG1L(#Ab3): WTvsKO	0.30685
TPD54	anti-GSG1L(#Ab1): WTvsKO	0		RGS7	anti-GSG1L(#Ab2): WTvsKO	0.27888		CCD96	anti-GSG1L(#Ab3): WTvsKO	0.30623
TPD53	anti-GSG1L(#Ab1): WTvsKO	0		RPTOR	anti-GSG1L(#Ab2): WTvsKO	0.077263		ZDH17	anti-GSG1L(#Ab3): WTvsKO	0.30448
TPC6B	anti-GSG1L(#Ab1): WTvsKO	0		RUXE	anti-GSG1L(#Ab2): WTvsKO	0.2718		M21D2	anti-GSG1L(#Ab3): WTvsKO	0.30081
TPC2L	anti-GSG1L(#Ab1): WTvsKO	0		S12A2	anti-GSG1L(#Ab2): WTvsKO	0.12372		HNRH3	anti-GSG1L(#Ab3): WTvsKO	0.29782
TPC14	anti-GSG1L(#Ab1): WTvsKO	0		S1PR1	anti-GSG1L(#Ab2): WTvsKO	0.12536		EMC2	anti-GSG1L(#Ab3): WTvsKO	0.29549
TPC11	anti-GSG1L(#Ab1): WTvsKO	0		S4A10	anti-GSG1L(#Ab2): WTvsKO	0.11116		HTRA1	anti-GSG1L(#Ab3): WTvsKO	0.29086
TPC10	anti-GSG1L(#Ab1): WTvsKO	0		S4A8	anti-GSG1L(#Ab2): WTvsKO	0.30578		TRIM2	anti-GSG1L(#Ab3): WTvsKO	0.28968
TPC	anti-GSG1L(#Ab1): WTvsKO	0		S6A11	anti-GSG1L(#Ab2): WTvsKO	0.39454		RAC1	anti-GSG1L(#Ab3): WTvsKO	0.28877
TP4A3	anti-GSG1L(#Ab1): WTvsKO	0		SCG2	anti-GSG1L(#Ab2): WTvsKO	0.0581		VIAAT	anti-GSG1L(#Ab3): WTvsKO	0.28813
TOPZ1	anti-GSG1L(#Ab1): WTvsKO	0		SCGR8	anti-GSG1L(#Ab2): WTvsKO	0.76086		RM12	anti-GSG1L(#Ab3): WTvsKO	0.28602
TOP3B	anti-GSG1L(#Ab1): WTvsKO	0		SCN2A	anti-GSG1L(#Ab2): WTvsKO	0.87139		FBRL	anti-GSG1L(#Ab3): WTvsKO	0.28573
TOP2B	anti-GSG1L(#Ab1): WTvsKO	0		SCN2B	anti-GSG1L(#Ab2): WTvsKO	0.18954		KI20B	anti-GSG1L(#Ab3): WTvsKO	0.28277
TOP2A	anti-GSG1L(#Ab1): WTvsKO	0		SCP2	anti-GSG1L(#Ab2): WTvsKO	0.13626		LIN7C	anti-GSG1L(#Ab3): WTvsKO	0.2799
TOP1	anti-GSG1L(#Ab1): WTvsKO	0		SCRIB	anti-GSG1L(#Ab2): WTvsKO	0.056254		GSK3A	anti-GSG1L(#Ab3): WTvsKO	0.27873
TOM70	anti-GSG1L(#Ab1): WTvsKO	0		SDHA	anti-GSG1L(#Ab2): WTvsKO	0.077481		AT2B4	anti-GSG1L(#Ab3): WTvsKO	0.27813
TOM20	anti-GSG1L(#Ab1): WTvsKO	0		SDHB	anti-GSG1L(#Ab2): WTvsKO	0.075883		LANC2	anti-GSG1L(#Ab3): WTvsKO	0.27302
TOM1	anti-GSG1L(#Ab1): WTvsKO	0		SH2D5	anti-GSG1L(#Ab2): WTvsKO	0.77635		TBB8	anti-GSG1L(#Ab3): WTvsKO	0.27249
TOLIP	anti-GSG1L(#Ab1): WTvsKO	0		SHPS1	anti-GSG1L(#Ab2): WTvsKO	0.23107		NRX2A	anti-GSG1L(#Ab3): WTvsKO	0.27211
TNR6B	anti-GSG1L(#Ab1): WTvsKO	0		SHSA9	anti-GSG1L(#Ab2): WTvsKO	0.39445		CC88B	anti-GSG1L(#Ab3): WTvsKO	0.27143
TNPO1	anti-GSG1L(#Ab1): WTvsKO	0		SMAP2	anti-GSG1L(#Ab2): WTvsKO	0.62393		RAB2A	anti-GSG1L(#Ab3): WTvsKO	0.2705
TNIP2	anti-GSG1L(#Ab1): WTvsKO	0		SNG3	anti-GSG1L(#Ab2): WTvsKO	0.2766		ERH	anti-GSG1L(#Ab3): WTvsKO	0.26954
TNIK	anti-GSG1L(#Ab1): WTvsKO	0		SNTA1	anti-GSG1L(#Ab2): WTvsKO	0.55097		RM09	anti-GSG1L(#Ab3): WTvsKO	0.26831
TMX4	anti-GSG1L(#Ab1): WTvsKO	0		SODM	anti-GSG1L(#Ab2): WTvsKO	0.35396		NDUS2	anti-GSG1L(#Ab3): WTvsKO	0.26785
TMX3	anti-GSG1L(#Ab1): WTvsKO	0		SPN90	anti-GSG1L(#Ab2): WTvsKO	0.27339		B4GA1	anti-GSG1L(#Ab3): WTvsKO	0.26767
TMX2	anti-GSG1L(#Ab1): WTvsKO	0		SQOR	anti-GSG1L(#Ab2): WTvsKO	0.070361		S10A8	anti-GSG1L(#Ab3): WTvsKO	0.26766
TMX1	anti-GSG1L(#Ab1): WTvsKO	0		STAR9	anti-GSG1L(#Ab2): WTvsKO	0.43898		WDR82	anti-GSG1L(#Ab3): WTvsKO	0.26493
TMOD2	anti-GSG1L(#Ab1): WTvsKO	0		STRP2	anti-GSG1L(#Ab2): WTvsKO	0.23913		SDHB	anti-GSG1L(#Ab3): WTvsKO	0.26472
TMOD1	anti-GSG1L(#Ab1): WTvsKO	0		STX12	anti-GSG1L(#Ab2): WTvsKO	0.054562		S4A10	anti-GSG1L(#Ab3): WTvsKO	0.26103
TMM65	anti-GSG1L(#Ab1): WTvsKO	0		STXB5	anti-GSG1L(#Ab2): WTvsKO	0.25951		RPB2	anti-GSG1L(#Ab3): WTvsKO	0.25957
TMM47	anti-GSG1L(#Ab1): WTvsKO	0		SUCB1	anti-GSG1L(#Ab2): WTvsKO	0.11691		SRSF7	anti-GSG1L(#Ab3): WTvsKO	0.25765
TMM33	anti-GSG1L(#Ab1): WTvsKO	0		SV2B	anti-GSG1L(#Ab2): WTvsKO	0.18064		ITM2C	anti-GSG1L(#Ab3): WTvsKO	0.25511
TMM11	anti-GSG1L(#Ab1): WTvsKO	0		SYIM	anti-GSG1L(#Ab2): WTvsKO	0.15047		GHC2	anti-GSG1L(#Ab3): WTvsKO	0.25436
TMED9	anti-GSG1L(#Ab1): WTvsKO	0		SYNJ1	anti-GSG1L(#Ab2): WTvsKO	0.64825		XPO1	anti-GSG1L(#Ab3): WTvsKO	0.25433
TMCO1	anti-GSG1L(#Ab1): WTvsKO	0		TBB6	anti-GSG1L(#Ab2): WTvsKO	1		SV2B	anti-GSG1L(#Ab3): WTvsKO	0.25414
TMCC3	anti-GSG1L(#Ab1): WTvsKO	0		TCPB	anti-GSG1L(#Ab2): WTvsKO	0.48141		PCDH1	anti-GSG1L(#Ab3): WTvsKO	0.25323
TMCC2	anti-GSG1L(#Ab1): WTvsKO	0		TEN2	anti-GSG1L(#Ab2): WTvsKO	0.12851		STB5L	anti-GSG1L(#Ab3): WTvsKO	0.25296
TMCC1	anti-GSG1L(#Ab1): WTvsKO	0		TEN4	anti-GSG1L(#Ab2): WTvsKO	0.23387		VTA1	anti-GSG1L(#Ab3): WTvsKO	0.25248
TMC3	anti-GSG1L(#Ab1): WTvsKO	0		TENR	anti-GSG1L(#Ab2): WTvsKO	0.19027		VATD	anti-GSG1L(#Ab3): WTvsKO	0.25211
TM9S3	anti-GSG1L(#Ab1): WTvsKO	0		THIL	anti-GSG1L(#Ab2): WTvsKO	0.23446		AMD	anti-GSG1L(#Ab3): WTvsKO	0.25199
TM50B	anti-GSG1L(#Ab1): WTvsKO	0		THIM	anti-GSG1L(#Ab2): WTvsKO	0.13453		CTNA3	anti-GSG1L(#Ab3): WTvsKO	0.2515
TM38A	anti-GSG1L(#Ab1): WTvsKO	0		THOC6	anti-GSG1L(#Ab2): WTvsKO	0.22272		KAP2	anti-GSG1L(#Ab3): WTvsKO	0.25016
TM1L2	anti-GSG1L(#Ab1): WTvsKO	0		THTM	anti-GSG1L(#Ab2): WTvsKO	0.53184		GRM2	anti-GSG1L(#Ab3): WTvsKO	0.24821
TM186	anti-GSG1L(#Ab1): WTvsKO	0		TKT	anti-GSG1L(#Ab2): WTvsKO	0.18509		RM46	anti-GSG1L(#Ab3): WTvsKO	0.24815
TM163	anti-GSG1L(#Ab1): WTvsKO	0		TLK2	anti-GSG1L(#Ab2): WTvsKO	0.51653		PALM	anti-GSG1L(#Ab3): WTvsKO	0.24721
TM160	anti-GSG1L(#Ab1): WTvsKO	0		TMCC1	anti-GSG1L(#Ab2): WTvsKO	0.24548		ARFG1	anti-GSG1L(#Ab3): WTvsKO	0.246
TM135	anti-GSG1L(#Ab1): WTvsKO	0		TPC14	anti-GSG1L(#Ab2): WTvsKO	0.55645		F1711	anti-GSG1L(#Ab3): WTvsKO	0.24402
TM10C	anti-GSG1L(#Ab1): WTvsKO	0		TPC2L	anti-GSG1L(#Ab2): WTvsKO	0.086626		CADH2	anti-GSG1L(#Ab3): WTvsKO	0.24157
TLN2	anti-GSG1L(#Ab1): WTvsKO	0		TSN9	anti-GSG1L(#Ab2): WTvsKO	0.19462		GBRB2	anti-GSG1L(#Ab3): WTvsKO	0.2406
TLN1	anti-GSG1L(#Ab1): WTvsKO	0		TXTP	anti-GSG1L(#Ab2): WTvsKO	0.46592		SCRIB	anti-GSG1L(#Ab3): WTvsKO	0.23821
TLK2	anti-GSG1L(#Ab1): WTvsKO	0		UBP5	anti-GSG1L(#Ab2): WTvsKO	0.43703		SNAB	anti-GSG1L(#Ab3): WTvsKO	0.23581
TLK1	anti-GSG1L(#Ab1): WTvsKO	0		VAMP2	anti-GSG1L(#Ab2): WTvsKO	0.24466		GPC1	anti-GSG1L(#Ab3): WTvsKO	0.23525
TKT	anti-GSG1L(#Ab1): WTvsKO	0		VGLU1	anti-GSG1L(#Ab2): WTvsKO	0.087331		CCHCR	anti-GSG1L(#Ab3): WTvsKO	0.23106
TITIN	anti-GSG1L(#Ab1): WTvsKO	0		VIAAT	anti-GSG1L(#Ab2): WTvsKO	0.16003		SYNPR	anti-GSG1L(#Ab3): WTvsKO	0.22868
TIM50	anti-GSG1L(#Ab1): WTvsKO	0		XPR1	anti-GSG1L(#Ab2): WTvsKO	0.066103		RIMB2	anti-GSG1L(#Ab3): WTvsKO	0.2268
TIM23	anti-GSG1L(#Ab1): WTvsKO	0		YLPM1	anti-GSG1L(#Ab2): WTvsKO	0.072653		RGPA1	anti-GSG1L(#Ab3): WTvsKO	0.22652
TIM21	anti-GSG1L(#Ab1): WTvsKO	0		ZA2G	anti-GSG1L(#Ab2): WTvsKO	0.29751		SAR1A	anti-GSG1L(#Ab3): WTvsKO	0.22542
TIF1B	anti-GSG1L(#Ab1): WTvsKO	0		ZC3HD	anti-GSG1L(#Ab2): WTvsKO	1		FIBB	anti-GSG1L(#Ab3): WTvsKO	0.22355
TIDC1	anti-GSG1L(#Ab1): WTvsKO	0		ZFHX2	anti-GSG1L(#Ab2): WTvsKO	0.77682		BRI3B	anti-GSG1L(#Ab3): WTvsKO	0.22241
THY1	anti-GSG1L(#Ab1): WTvsKO	0						PSMD4	anti-GSG1L(#Ab3): WTvsKO	0.22206
THTM	anti-GSG1L(#Ab1): WTvsKO	0						KPCD	anti-GSG1L(#Ab3): WTvsKO	0.22092
THS7A	anti-GSG1L(#Ab1): WTvsKO	0						SCAM3	anti-GSG1L(#Ab3): WTvsKO	0.2204
THOC6	anti-GSG1L(#Ab1): WTvsKO	0						AMPH	anti-GSG1L(#Ab3): WTvsKO	0.21941
THOC4	anti-GSG1L(#Ab1): WTvsKO	0						GHC1	anti-GSG1L(#Ab3): WTvsKO	0.21877
THNS1	anti-GSG1L(#Ab1): WTvsKO	0						LIMS1	anti-GSG1L(#Ab3): WTvsKO	0.21587
THIO	anti-GSG1L(#Ab1): WTvsKO	0						ZNRD2	anti-GSG1L(#Ab3): WTvsKO	0.21563
THIM	anti-GSG1L(#Ab1): WTvsKO	0.083818						PARD3	anti-GSG1L(#Ab3): WTvsKO	0.21207
THIL	anti-GSG1L(#Ab1): WTvsKO	0.027051						CXA1	anti-GSG1L(#Ab3): WTvsKO	0.20925
THIKA	anti-GSG1L(#Ab1): WTvsKO	0						DOC2A	anti-GSG1L(#Ab3): WTvsKO	0.20845
THEM6	anti-GSG1L(#Ab1): WTvsKO	0						TMCC3	anti-GSG1L(#Ab3): WTvsKO	0.20778
TGM3	anti-GSG1L(#Ab1): WTvsKO	0.089044						SLMAP	anti-GSG1L(#Ab3): WTvsKO	0.2072
TGM2	anti-GSG1L(#Ab1): WTvsKO	0						AT1A2	anti-GSG1L(#Ab3): WTvsKO	0.20359
TGM1	anti-GSG1L(#Ab1): WTvsKO	0						NRX3A	anti-GSG1L(#Ab3): WTvsKO	0.20334
TGFR1	anti-GSG1L(#Ab1): WTvsKO	0						ANR28	anti-GSG1L(#Ab3): WTvsKO	0.20254
TFR1	anti-GSG1L(#Ab1): WTvsKO	0.089747						SNAG	anti-GSG1L(#Ab3): WTvsKO	0.19922
TFG	anti-GSG1L(#Ab1): WTvsKO	0						FA81A	anti-GSG1L(#Ab3): WTvsKO	0.1983
TFB1M	anti-GSG1L(#Ab1): WTvsKO	0						NCOA5	anti-GSG1L(#Ab3): WTvsKO	0.19673
TFAM	anti-GSG1L(#Ab1): WTvsKO	0						MAEA	anti-GSG1L(#Ab3): WTvsKO	0.1965
TES	anti-GSG1L(#Ab1): WTvsKO	0						F1712	anti-GSG1L(#Ab3): WTvsKO	0.19628
TERA	anti-GSG1L(#Ab1): WTvsKO	0						FYN	anti-GSG1L(#Ab3): WTvsKO	0.19622
TEP1	anti-GSG1L(#Ab1): WTvsKO	0						FIBP	anti-GSG1L(#Ab3): WTvsKO	0.19621
TENS1	anti-GSG1L(#Ab1): WTvsKO	0						RT02	anti-GSG1L(#Ab3): WTvsKO	0.19513
TENR	anti-GSG1L(#Ab1): WTvsKO	0.10703						DOCK9	anti-GSG1L(#Ab3): WTvsKO	0.19319
TENA	anti-GSG1L(#Ab1): WTvsKO	0						PPP6	anti-GSG1L(#Ab3): WTvsKO	0.19238
TEN4	anti-GSG1L(#Ab1): WTvsKO	0						SPIR1	anti-GSG1L(#Ab3): WTvsKO	0.18979
TEN3	anti-GSG1L(#Ab1): WTvsKO	0						CLD12	anti-GSG1L(#Ab3): WTvsKO	0.18926
TEN2	anti-GSG1L(#Ab1): WTvsKO	0		KCJ10	anti-GSG1L(#Ab2): WTvsKO	0.052473		FRS1L	anti-GSG1L(#Ab3): WTvsKO	0.18902
TEN1	anti-GSG1L(#Ab1): WTvsKO	0		CA198	anti-GSG1L(#Ab2): WTvsKO	0.052324		SYEP	anti-GSG1L(#Ab3): WTvsKO	0.18879
TEFM	anti-GSG1L(#Ab1): WTvsKO	0		CISD3	anti-GSG1L(#Ab2): WTvsKO	0.050374		SODM	anti-GSG1L(#Ab3): WTvsKO	0.18813
TECR	anti-GSG1L(#Ab1): WTvsKO	0		SGIP1	anti-GSG1L(#Ab2): WTvsKO	0.049848		STRP2	anti-GSG1L(#Ab3): WTvsKO	0.18811
TDRD3	anti-GSG1L(#Ab1): WTvsKO	0		PDIA6	anti-GSG1L(#Ab2): WTvsKO	0.049084		DAD1	anti-GSG1L(#Ab3): WTvsKO	0.18434
TCPZ	anti-GSG1L(#Ab1): WTvsKO	0		SCMC2	anti-GSG1L(#Ab2): WTvsKO	0.048801		LARP1	anti-GSG1L(#Ab3): WTvsKO	0.18378
TCPQ	anti-GSG1L(#Ab1): WTvsKO	0		ACAD8	anti-GSG1L(#Ab2): WTvsKO	0.048444		FCHO2	anti-GSG1L(#Ab3): WTvsKO	0.18291
TCPH	anti-GSG1L(#Ab1): WTvsKO	0		S6A17	anti-GSG1L(#Ab2): WTvsKO	0.048409		GBRG2	anti-GSG1L(#Ab3): WTvsKO	0.18197
TCPG	anti-GSG1L(#Ab1): WTvsKO	0		TERA	anti-GSG1L(#Ab2): WTvsKO	0.046747		STRAP	anti-GSG1L(#Ab3): WTvsKO	0.1806
TCPE	anti-GSG1L(#Ab1): WTvsKO	0		PSMD3	anti-GSG1L(#Ab2): WTvsKO	0.046221		CA2D2	anti-GSG1L(#Ab3): WTvsKO	0.17986
TCPD	anti-GSG1L(#Ab1): WTvsKO	0		PSA1	anti-GSG1L(#Ab2): WTvsKO	0.044424		NOE1	anti-GSG1L(#Ab3): WTvsKO	0.17978
TCPB	anti-GSG1L(#Ab1): WTvsKO	0.065714		CD47	anti-GSG1L(#Ab2): WTvsKO	0.043879		RT26	anti-GSG1L(#Ab3): WTvsKO	0.17865
TCPA	anti-GSG1L(#Ab1): WTvsKO	0		AT1A2	anti-GSG1L(#Ab2): WTvsKO	0.043621		RAB15	anti-GSG1L(#Ab3): WTvsKO	0.17694
TCP4	anti-GSG1L(#Ab1): WTvsKO	0		AHNK	anti-GSG1L(#Ab2): WTvsKO	0.041462		CCG4	anti-GSG1L(#Ab3): WTvsKO	0.17659
TCAIM	anti-GSG1L(#Ab1): WTvsKO	0		UBR4	anti-GSG1L(#Ab2): WTvsKO	0.041462		GRM5	anti-GSG1L(#Ab3): WTvsKO	0.17649
TBL2	anti-GSG1L(#Ab1): WTvsKO	0		EAA2	anti-GSG1L(#Ab2): WTvsKO	0.040182		MIC19	anti-GSG1L(#Ab3): WTvsKO	0.17531
TBK1	anti-GSG1L(#Ab1): WTvsKO	0		VWA8	anti-GSG1L(#Ab2): WTvsKO	0.03983		CY1	anti-GSG1L(#Ab3): WTvsKO	0.17522
TBG1	anti-GSG1L(#Ab1): WTvsKO	0		CAPON	anti-GSG1L(#Ab2): WTvsKO	0.039334		GOSR1	anti-GSG1L(#Ab3): WTvsKO	0.17257
TBB8	anti-GSG1L(#Ab1): WTvsKO	0		QCR1	anti-GSG1L(#Ab2): WTvsKO	0.038118
TBB6	anti-GSG1L(#Ab1): WTvsKO	0		KCC4	anti-GSG1L(#Ab2): WTvsKO	0.036699		CYH1	anti-GSG1L(#Ab3): WTvsKO	0.17066
TBB5	anti-GSG1L(#Ab1): WTvsKO	0		SYT2	anti-GSG1L(#Ab2): WTvsKO	0.036654		NPTX1	anti-GSG1L(#Ab3): WTvsKO	0.16933
TBB4B	anti-GSG1L(#Ab1): WTvsKO	0		ECHA	anti-GSG1L(#Ab2): WTvsKO	0.035394		RTN4	anti-GSG1L(#Ab3): WTvsKO	0.1692
TBB4A	anti-GSG1L(#Ab1): WTvsKO	0		PSD11	anti-GSG1L(#Ab2): WTvsKO	0.03517		ENOA	anti-GSG1L(#Ab3): WTvsKO	0.16882
TBB3	anti-GSG1L(#Ab1): WTvsKO	0		PRDX2	anti-GSG1L(#Ab2): WTvsKO	0.034317		PI3R4	anti-GSG1L(#Ab3): WTvsKO	0.16858
TBB2B	anti-GSG1L(#Ab1): WTvsKO	0.66245		CNDP2	anti-GSG1L(#Ab2): WTvsKO	0.034014		PKP2	anti-GSG1L(#Ab3): WTvsKO	0.16813
TBB2A	anti-GSG1L(#Ab1): WTvsKO	0		HEMH	anti-GSG1L(#Ab2): WTvsKO	0.033265		BTBD9	anti-GSG1L(#Ab3): WTvsKO	0.16526
TBAL3	anti-GSG1L(#Ab1): WTvsKO	0		COR1A	anti-GSG1L(#Ab2): WTvsKO	0.030958		NLRX1	anti-GSG1L(#Ab3): WTvsKO	0.16413
TBA8	anti-GSG1L(#Ab1): WTvsKO	0.011178		NDUV2	anti-GSG1L(#Ab2): WTvsKO	0.029906		MYADM	anti-GSG1L(#Ab3): WTvsKO	0.16391
TBA4A	anti-GSG1L(#Ab1): WTvsKO	0		GABR2	anti-GSG1L(#Ab2): WTvsKO	0.029846		KCMA1	anti-GSG1L(#Ab3): WTvsKO	0.16353
TB182	anti-GSG1L(#Ab1): WTvsKO	0		NADK	anti-GSG1L(#Ab2): WTvsKO	0.028586		KCNC3	anti-GSG1L(#Ab3): WTvsKO	0.16342
TB10B	anti-GSG1L(#Ab1): WTvsKO	0		KCTD8	anti-GSG1L(#Ab2): WTvsKO	0.028497		PRRT2	anti-GSG1L(#Ab3): WTvsKO	0.16132
TAU	anti-GSG1L(#Ab1): WTvsKO	0		DDB1	anti-GSG1L(#Ab2): WTvsKO	0.028139		AMPD3	anti-GSG1L(#Ab3): WTvsKO	0.15986
TARA	anti-GSG1L(#Ab1): WTvsKO	0		STML2	anti-GSG1L(#Ab2): WTvsKO	0.027921		GNAI1	anti-GSG1L(#Ab3): WTvsKO	0.15973
TAOK3	anti-GSG1L(#Ab1): WTvsKO	0.26417		APBA1	anti-GSG1L(#Ab2): WTvsKO	0.027807		RP3A	anti-GSG1L(#Ab3): WTvsKO	0.15801
TAOK1	anti-GSG1L(#Ab1): WTvsKO	0		DGLA	anti-GSG1L(#Ab2): WTvsKO	0.027321		AP3S2	anti-GSG1L(#Ab3): WTvsKO	0.15769
TANC2	anti-GSG1L(#Ab1): WTvsKO	0		RAP2B	anti-GSG1L(#Ab2): WTvsKO	0.027157		DCTN4	anti-GSG1L(#Ab3): WTvsKO	0.15751
TANC1	anti-GSG1L(#Ab1): WTvsKO	0		PHOCN	anti-GSG1L(#Ab2): WTvsKO	0.026656		RAB5C	anti-GSG1L(#Ab3): WTvsKO	0.1561
TAM41	anti-GSG1L(#Ab1): WTvsKO	0		ZO2	anti-GSG1L(#Ab2): WTvsKO	0.026586		SNRPA	anti-GSG1L(#Ab3): WTvsKO	0.15593
TADBP	anti-GSG1L(#Ab1): WTvsKO	0.012763		ODBA	anti-GSG1L(#Ab2): WTvsKO	0.026288		NDEL1	anti-GSG1L(#Ab3): WTvsKO	0.15276
T200B	anti-GSG1L(#Ab1): WTvsKO	0		CF136	anti-GSG1L(#Ab2): WTvsKO	0.026035		UFL1	anti-GSG1L(#Ab3): WTvsKO	0.15257
T179A	anti-GSG1L(#Ab1): WTvsKO	0		ALBU	anti-GSG1L(#Ab2): WTvsKO	0.025847		S7A14	anti-GSG1L(#Ab3): WTvsKO	0.15159
T151A	anti-GSG1L(#Ab1): WTvsKO	0		GP158	anti-GSG1L(#Ab2): WTvsKO	0.025043		GRID1	anti-GSG1L(#Ab3): WTvsKO	0.14991
T126A	anti-GSG1L(#Ab1): WTvsKO	0		RTN4	anti-GSG1L(#Ab2): WTvsKO	0.023991		RAB30	anti-GSG1L(#Ab3): WTvsKO	0.1484
T121B	anti-GSG1L(#Ab1): WTvsKO	0		PSMD1	anti-GSG1L(#Ab2): WTvsKO	0.023599		VPS45	anti-GSG1L(#Ab3): WTvsKO	0.14691
SZT2	anti-GSG1L(#Ab1): WTvsKO	0		A4	anti-GSG1L(#Ab2): WTvsKO	0.022736		DCE1	anti-GSG1L(#Ab3): WTvsKO	0.14671
SYYM	anti-GSG1L(#Ab1): WTvsKO	0		AT1A1	anti-GSG1L(#Ab2): WTvsKO	0.022661		CYTSA	anti-GSG1L(#Ab3): WTvsKO	0.14419
SYYC	anti-GSG1L(#Ab1): WTvsKO	0		VA0D1	anti-GSG1L(#Ab2): WTvsKO	0.021728		GET3	anti-GSG1L(#Ab3): WTvsKO	0.14173
SYVN1	anti-GSG1L(#Ab1): WTvsKO	0		AL1L1	anti-GSG1L(#Ab2): WTvsKO	0.020979		CALB1	anti-GSG1L(#Ab3): WTvsKO	0.14
SYVC	anti-GSG1L(#Ab1): WTvsKO	0		PRRT2	anti-GSG1L(#Ab2): WTvsKO	0.019937		PREB	anti-GSG1L(#Ab3): WTvsKO	0.13974
SYUB	anti-GSG1L(#Ab1): WTvsKO	0		CORO6	anti-GSG1L(#Ab2): WTvsKO	0.019858		RM01	anti-GSG1L(#Ab3): WTvsKO	0.1389
SYUA	anti-GSG1L(#Ab1): WTvsKO	0		PDK3	anti-GSG1L(#Ab2): WTvsKO	0.01959		STML2	anti-GSG1L(#Ab3): WTvsKO	0.1384
SYTM	anti-GSG1L(#Ab1): WTvsKO	0		SRC8	anti-GSG1L(#Ab2): WTvsKO	0.01958		PMM1	anti-GSG1L(#Ab3): WTvsKO	0.13766
SYTL5	anti-GSG1L(#Ab1): WTvsKO	0		UQCC1	anti-GSG1L(#Ab2): WTvsKO	0.01897		VWA8	anti-GSG1L(#Ab3): WTvsKO	0.13651
SYT7	anti-GSG1L(#Ab1): WTvsKO	0		VPP1	anti-GSG1L(#Ab2): WTvsKO	0.018761		PHYIP	anti-GSG1L(#Ab3): WTvsKO	0.13648
SYT5	anti-GSG1L(#Ab1): WTvsKO	0		GPX1	anti-GSG1L(#Ab2): WTvsKO	0.018632		CXG2	anti-GSG1L(#Ab3): WTvsKO	0.13637
SYT3	anti-GSG1L(#Ab1): WTvsKO	0		MVP	anti-GSG1L(#Ab2): WTvsKO	0.017997		TERA	anti-GSG1L(#Ab3): WTvsKO	0.13591
SYT2	anti-GSG1L(#Ab1): WTvsKO	0		STMN3	anti-GSG1L(#Ab2): WTvsKO	0.017818		EAA2	anti-GSG1L(#Ab3): WTvsKO	0.1356
SYT17	anti-GSG1L(#Ab1): WTvsKO	0		GOGA3	anti-GSG1L(#Ab2): WTvsKO	0.017699		MET7A	anti-GSG1L(#Ab3): WTvsKO	0.13403
SYT12	anti-GSG1L(#Ab1): WTvsKO	0		DTNA	anti-GSG1L(#Ab2): WTvsKO	0.017481		DCE2	anti-GSG1L(#Ab3): WTvsKO	0.13334
SYT11	anti-GSG1L(#Ab1): WTvsKO	0		PAK3	anti-GSG1L(#Ab2): WTvsKO	0.017402		TCPQ	anti-GSG1L(#Ab3): WTvsKO	0.13011
SYT1	anti-GSG1L(#Ab1): WTvsKO	0		GRM5	anti-GSG1L(#Ab2): WTvsKO	0.016841		KAD1	anti-GSG1L(#Ab3): WTvsKO	0.12782
SYPM	anti-GSG1L(#Ab1): WTvsKO	0		IVD	anti-GSG1L(#Ab2): WTvsKO	0.016166		NAC1	anti-GSG1L(#Ab3): WTvsKO	0.12777
SYPH	anti-GSG1L(#Ab1): WTvsKO	0		PANK4	anti-GSG1L(#Ab2): WTvsKO	0.016141		DTNA	anti-GSG1L(#Ab3): WTvsKO	0.12682
SYNPR	anti-GSG1L(#Ab1): WTvsKO	0		ACADV	anti-GSG1L(#Ab2): WTvsKO	0.015452		XRCC5	anti-GSG1L(#Ab3): WTvsKO	0.12307
SYNPO	anti-GSG1L(#Ab1): WTvsKO	0		PPTC7	anti-GSG1L(#Ab2): WTvsKO	0.014742		NOP56	anti-GSG1L(#Ab3): WTvsKO	0.12295
SYNM	anti-GSG1L(#Ab1): WTvsKO	0		C1QBP	anti-GSG1L(#Ab2): WTvsKO	0.014499		RAP2B	anti-GSG1L(#Ab3): WTvsKO	0.12286
SYNJ1	anti-GSG1L(#Ab1): WTvsKO	0.46505		SAFB1	anti-GSG1L(#Ab2): WTvsKO	0.012058		NCAM2	anti-GSG1L(#Ab3): WTvsKO	0.12237
SYNE2	anti-GSG1L(#Ab1): WTvsKO	0.56663		FABP5	anti-GSG1L(#Ab2): WTvsKO	0.011656		AKIB1	anti-GSG1L(#Ab3): WTvsKO	0.12018
SYNE1	anti-GSG1L(#Ab1): WTvsKO	0.17139		TRPM3	anti-GSG1L(#Ab2): WTvsKO	0.011467		CAC1E	anti-GSG1L(#Ab3): WTvsKO	0.11902
SYNC	anti-GSG1L(#Ab1): WTvsKO	0		BCR	anti-GSG1L(#Ab2): WTvsKO	0.011224		XRCC6	anti-GSG1L(#Ab3): WTvsKO	0.11745
SYN3	anti-GSG1L(#Ab1): WTvsKO	0		GBRB3	anti-GSG1L(#Ab2): WTvsKO	0.010906		CK5P3	anti-GSG1L(#Ab3): WTvsKO	0.1172
SYN2	anti-GSG1L(#Ab1): WTvsKO	0		ODBB	anti-GSG1L(#Ab2): WTvsKO	0.010658		NRX1A	anti-GSG1L(#Ab3): WTvsKO	0.11404
SYN1	anti-GSG1L(#Ab1): WTvsKO	0		NRX1A	anti-GSG1L(#Ab2): WTvsKO	0.010227		PUF60	anti-GSG1L(#Ab3): WTvsKO	0.11393
SYMC	anti-GSG1L(#Ab1): WTvsKO	0		ADCY9	anti-GSG1L(#Ab2): WTvsKO	0.010103		LRRT3	anti-GSG1L(#Ab3): WTvsKO	0.11157
SYJ2B	anti-GSG1L(#Ab1): WTvsKO	0		USP9X	anti-GSG1L(#Ab2): WTvsKO	0.0097999		IQEC3	anti-GSG1L(#Ab3): WTvsKO	0.11101
SYIM	anti-GSG1L(#Ab1): WTvsKO	0		ABHGA	anti-GSG1L(#Ab2): WTvsKO	0.0097255		XPO2	anti-GSG1L(#Ab3): WTvsKO	0.11099
SYGP1	anti-GSG1L(#Ab1): WTvsKO	0		AOFA	anti-GSG1L(#Ab2): WTvsKO	0.0086983		ANFY1	anti-GSG1L(#Ab3): WTvsKO	0.11026
SYFA	anti-GSG1L(#Ab1): WTvsKO	0		PDE4B	anti-GSG1L(#Ab2): WTvsKO	0.0086884		PTPRS	anti-GSG1L(#Ab3): WTvsKO	0.11018
SYEP	anti-GSG1L(#Ab1): WTvsKO	0		STRP1	anti-GSG1L(#Ab2): WTvsKO	0.0084304		AGRB1	anti-GSG1L(#Ab3): WTvsKO	0.10888
SYDC	anti-GSG1L(#Ab1): WTvsKO	0		ANM5	anti-GSG1L(#Ab2): WTvsKO	0.0079987		SNP25	anti-GSG1L(#Ab3): WTvsKO	0.10876
SYCP2	anti-GSG1L(#Ab1): WTvsKO	0		ITPR1	anti-GSG1L(#Ab2): WTvsKO	0.0073487		TOP1	anti-GSG1L(#Ab3): WTvsKO	0.10854
SYCC	anti-GSG1L(#Ab1): WTvsKO	0		PDK1	anti-GSG1L(#Ab2): WTvsKO	0.0054284		GRIK2	anti-GSG1L(#Ab3): WTvsKO	0.10815
SYAC	anti-GSG1L(#Ab1): WTvsKO	0		ZNRD2	anti-GSG1L(#Ab2): WTvsKO	0.0053093		CISD1	anti-GSG1L(#Ab3): WTvsKO	0.10746
SVOP	anti-GSG1L(#Ab1): WTvsKO	0		KPBB	anti-GSG1L(#Ab2): WTvsKO	0.0049967		CACB1	anti-GSG1L(#Ab3): WTvsKO	0.10742
SV2C	anti-GSG1L(#Ab1): WTvsKO	0		CELF4	anti-GSG1L(#Ab2): WTvsKO	0.0048131		CA2D1	anti-GSG1L(#Ab3): WTvsKO	0.1057
SV2B	anti-GSG1L(#Ab1): WTvsKO	0		GSLG1	anti-GSG1L(#Ab2): WTvsKO	0.0047585		S4A8	anti-GSG1L(#Ab3): WTvsKO	0.10455
SV2A	anti-GSG1L(#Ab1): WTvsKO	0		AKA10	anti-GSG1L(#Ab2): WTvsKO	0.0042971		M2OM	anti-GSG1L(#Ab3): WTvsKO	0.10359
SUGP2	anti-GSG1L(#Ab1): WTvsKO	0.032608		UCRI	anti-GSG1L(#Ab2): WTvsKO	0.0039894		TEN2	anti-GSG1L(#Ab3): WTvsKO	0.10354
SUCB2	anti-GSG1L(#Ab1): WTvsKO	0		OSBL8	anti-GSG1L(#Ab2): WTvsKO	0.0035329		CPSF1	anti-GSG1L(#Ab3): WTvsKO	0.1032
SUCB1	anti-GSG1L(#Ab1): WTvsKO	0		PRS7	anti-GSG1L(#Ab2): WTvsKO	0.0024661		STRP1	anti-GSG1L(#Ab3): WTvsKO	0.10235
SUCA	anti-GSG1L(#Ab1): WTvsKO	0		TRAP1	anti-GSG1L(#Ab2): WTvsKO	0.0023768		AL1L2	anti-GSG1L(#Ab3): WTvsKO	0.10169
STXB6	anti-GSG1L(#Ab1): WTvsKO	0		ACTY	anti-GSG1L(#Ab2): WTvsKO	0.0019947		CAC1A	anti-GSG1L(#Ab3): WTvsKO	0.10083
STXB5	anti-GSG1L(#Ab1): WTvsKO	0		ARAF	anti-GSG1L(#Ab2): WTvsKO	0.00097751		ODO1	anti-GSG1L(#Ab3): WTvsKO	0.10045
STXB1	anti-GSG1L(#Ab1): WTvsKO	0		DEN11	anti-GSG1L(#Ab2): WTvsKO	0.00019848		AGRB3	anti-GSG1L(#Ab3): WTvsKO	0.099828
STX8	anti-GSG1L(#Ab1): WTvsKO	0		1433B	anti-GSG1L(#Ab2): WTvsKO	0		AT1A3	anti-GSG1L(#Ab3): WTvsKO	0.099332
STX7	anti-GSG1L(#Ab1): WTvsKO	0		1433E	anti-GSG1L(#Ab2): WTvsKO	0		REPS1	anti-GSG1L(#Ab3): WTvsKO	0.097396
STX6	anti-GSG1L(#Ab1): WTvsKO	0		1433F	anti-GSG1L(#Ab2): WTvsKO	0		GOGA3	anti-GSG1L(#Ab3): WTvsKO	0.097372
STX5	anti-GSG1L(#Ab1): WTvsKO	0		1433G	anti-GSG1L(#Ab2): WTvsKO	0		MYPR	anti-GSG1L(#Ab3): WTvsKO	0.096451
STX1B	anti-GSG1L(#Ab1): WTvsKO	0		1433T	anti-GSG1L(#Ab2): WTvsKO	0		HELB	anti-GSG1L(#Ab3): WTvsKO	0.096118
STX1A	anti-GSG1L(#Ab1): WTvsKO	0		1433Z	anti-GSG1L(#Ab2): WTvsKO	0		SSRG	anti-GSG1L(#Ab3): WTvsKO	0.094858
STX16	anti-GSG1L(#Ab1): WTvsKO	0		2A5E	anti-GSG1L(#Ab2): WTvsKO	0		BIG3	anti-GSG1L(#Ab3): WTvsKO	0.093878
STX12	anti-GSG1L(#Ab1): WTvsKO	0.13839		2AAA	anti-GSG1L(#Ab2): WTvsKO	0		NEUM	anti-GSG1L(#Ab3): WTvsKO	0.093872
STUM	anti-GSG1L(#Ab1): WTvsKO	0		2ABG	anti-GSG1L(#Ab2): WTvsKO	0		ACTY	anti-GSG1L(#Ab3): WTvsKO	0.09354
STT3B	anti-GSG1L(#Ab1): WTvsKO	0		4F2	anti-GSG1L(#Ab2): WTvsKO	0		MY18A	anti-GSG1L(#Ab3): WTvsKO	0.093516
STT3A	anti-GSG1L(#Ab1): WTvsKO	0						TEN4	anti-GSG1L(#Ab3): WTvsKO	0.093248
STRP2	anti-GSG1L(#Ab1): WTvsKO	0		5HT2C	anti-GSG1L(#Ab2): WTvsKO	0		ZO2	anti-GSG1L(#Ab3): WTvsKO	0.093056
STRP1	anti-GSG1L(#Ab1): WTvsKO	0		5NT1A	anti-GSG1L(#Ab2): WTvsKO	0		STX5	anti-GSG1L(#Ab3): WTvsKO	0.091061
STRN4	anti-GSG1L(#Ab1): WTvsKO	0		6PGD	anti-GSG1L(#Ab2): WTvsKO	0		GEPH	anti-GSG1L(#Ab3): WTvsKO	0.090886
STRN3	anti-GSG1L(#Ab1): WTvsKO	0		6PGL	anti-GSG1L(#Ab2): WTvsKO	0		RB39A	anti-GSG1L(#Ab3): WTvsKO	0.089375
STRN	anti-GSG1L(#Ab1): WTvsKO	0		A2ML1	anti-GSG1L(#Ab2): WTvsKO	0		ABCB9	anti-GSG1L(#Ab3): WTvsKO	0.087217
STRAP	anti-GSG1L(#Ab1): WTvsKO	0		AAK1	anti-GSG1L(#Ab2): WTvsKO	0		AT1A1	anti-GSG1L(#Ab3): WTvsKO	0.085823
STON2	anti-GSG1L(#Ab1): WTvsKO	0		AAKB2	anti-GSG1L(#Ab2): WTvsKO	0		KMT2A	anti-GSG1L(#Ab3): WTvsKO	0.083699
STMN3	anti-GSG1L(#Ab1): WTvsKO	0		AAKG1	anti-GSG1L(#Ab2): WTvsKO	0		EF1B	anti-GSG1L(#Ab3): WTvsKO	0.0836
STMN2	anti-GSG1L(#Ab1): WTvsKO	0		AAKG2	anti-GSG1L(#Ab2): WTvsKO	0		AT2B1	anti-GSG1L(#Ab3): WTvsKO	0.081098
STML2	anti-GSG1L(#Ab1): WTvsKO	0		AAPK1	anti-GSG1L(#Ab2): WTvsKO	0		CAC1G	anti-GSG1L(#Ab3): WTvsKO	0.080456
STK4	anti-GSG1L(#Ab1): WTvsKO	0		AAPK2	anti-GSG1L(#Ab2): WTvsKO	0		GAPD1	anti-GSG1L(#Ab3): WTvsKO	0.079861
STK39	anti-GSG1L(#Ab1): WTvsKO	0		AATM	anti-GSG1L(#Ab2): WTvsKO	0		Z3H7B	anti-GSG1L(#Ab3): WTvsKO	0.07971
STK25	anti-GSG1L(#Ab1): WTvsKO	0		AB17A	anti-GSG1L(#Ab2): WTvsKO	0		CTTB2	anti-GSG1L(#Ab3): WTvsKO	0.07912
STB5L	anti-GSG1L(#Ab1): WTvsKO	0		AB17B	anti-GSG1L(#Ab2): WTvsKO	0		DAPLE	anti-GSG1L(#Ab3): WTvsKO	0.079045
STAU2	anti-GSG1L(#Ab1): WTvsKO	0		ABCAC	anti-GSG1L(#Ab2): WTvsKO	0		ARL4C	anti-GSG1L(#Ab3): WTvsKO	0.078916
STAU1	anti-GSG1L(#Ab1): WTvsKO	0		ABCAD	anti-GSG1L(#Ab2): WTvsKO	0		SC16A	anti-GSG1L(#Ab3): WTvsKO	0.078625
STAR9	anti-GSG1L(#Ab1): WTvsKO	0		ABCB7	anti-GSG1L(#Ab2): WTvsKO	0		G3P	anti-GSG1L(#Ab3): WTvsKO	0.07817
SSRG	anti-GSG1L(#Ab1): WTvsKO	0		ABCB9	anti-GSG1L(#Ab2): WTvsKO	0		FA98B	anti-GSG1L(#Ab3): WTvsKO	0.077983
SSRD	anti-GSG1L(#Ab1): WTvsKO	0		ABCD2	anti-GSG1L(#Ab2): WTvsKO	0		KCNN2	anti-GSG1L(#Ab3): WTvsKO	0.077802
SSRA	anti-GSG1L(#Ab1): WTvsKO	0		ABCD3	anti-GSG1L(#Ab2): WTvsKO	0		CD81	anti-GSG1L(#Ab3): WTvsKO	0.076268
SSH2	anti-GSG1L(#Ab1): WTvsKO	0		ABCE1	anti-GSG1L(#Ab2): WTvsKO	0		PLAK	anti-GSG1L(#Ab3): WTvsKO	0.074985
SSDH	anti-GSG1L(#Ab1): WTvsKO	0		ABCF1	anti-GSG1L(#Ab2): WTvsKO	0		MTAP2	anti-GSG1L(#Ab3): WTvsKO	0.073211
SSBP2	anti-GSG1L(#Ab1): WTvsKO	0		ABCF2	anti-GSG1L(#Ab2): WTvsKO	0		TEN1	anti-GSG1L(#Ab3): WTvsKO	0.072576
SSBP	anti-GSG1L(#Ab1): WTvsKO	0		ABD12	anti-GSG1L(#Ab2): WTvsKO	0		E41L1	anti-GSG1L(#Ab3): WTvsKO	0.072354
SRSF7	anti-GSG1L(#Ab1): WTvsKO	0		ABHD3	anti-GSG1L(#Ab2): WTvsKO	0		GRDN	anti-GSG1L(#Ab3): WTvsKO	0.071601
SRSF5	anti-GSG1L(#Ab1): WTvsKO	0		ABHD6	anti-GSG1L(#Ab2): WTvsKO	0		F131B	anti-GSG1L(#Ab3): WTvsKO	0.071018
SRSF3	anti-GSG1L(#Ab1): WTvsKO	0		ABI1	anti-GSG1L(#Ab2): WTvsKO	0		NAC2	anti-GSG1L(#Ab3): WTvsKO	0.070709
SRSF1	anti-GSG1L(#Ab1): WTvsKO	0		ABI2	anti-GSG1L(#Ab2): WTvsKO	0		SAFB1	anti-GSG1L(#Ab3): WTvsKO	0.068475
SRS10	anti-GSG1L(#Ab1): WTvsKO	0		ABLM1	anti-GSG1L(#Ab2): WTvsKO	0		RU2A	anti-GSG1L(#Ab3): WTvsKO	0.068084
SRR	anti-GSG1L(#Ab1): WTvsKO	0		ABLM2	anti-GSG1L(#Ab2): WTvsKO	0		SYNJ1	anti-GSG1L(#Ab3): WTvsKO	0.067682
SRPRB	anti-GSG1L(#Ab1): WTvsKO	0		ABLM3	anti-GSG1L(#Ab2): WTvsKO	0		ARP10	anti-GSG1L(#Ab3): WTvsKO	0.06746
SRPRA	anti-GSG1L(#Ab1): WTvsKO	0		ACACA	anti-GSG1L(#Ab2): WTvsKO	0		STRN3	anti-GSG1L(#Ab3): WTvsKO	0.065494
SRPP	anti-GSG1L(#Ab1): WTvsKO	0		ACACB	anti-GSG1L(#Ab2): WTvsKO	0		PKD2	anti-GSG1L(#Ab3): WTvsKO	0.065144
SRPK2	anti-GSG1L(#Ab1): WTvsKO	0		ACAP2	anti-GSG1L(#Ab2): WTvsKO	0		ECHD1	anti-GSG1L(#Ab3): WTvsKO	0.064223
SRPK1	anti-GSG1L(#Ab1): WTvsKO	0		ACBD5	anti-GSG1L(#Ab2): WTvsKO	0		IPO9	anti-GSG1L(#Ab3): WTvsKO	0.063348
SRP68	anti-GSG1L(#Ab1): WTvsKO	0		ACBG1	anti-GSG1L(#Ab2): WTvsKO	0		PRIO	anti-GSG1L(#Ab3): WTvsKO	0.062957
SRGP3	anti-GSG1L(#Ab1): WTvsKO	0		ACD11	anti-GSG1L(#Ab2): WTvsKO	0		SNTB1	anti-GSG1L(#Ab3): WTvsKO	0.062006
SRGP2	anti-GSG1L(#Ab1): WTvsKO	0		ACINU	anti-GSG1L(#Ab2): WTvsKO	0		DC1I2	anti-GSG1L(#Ab3): WTvsKO	0.060933
SRCN1	anti-GSG1L(#Ab1): WTvsKO	0		ACL6B	anti-GSG1L(#Ab2): WTvsKO	0		GRID2	anti-GSG1L(#Ab3): WTvsKO	0.060909
SRC8	anti-GSG1L(#Ab1): WTvsKO	0		ACLY	anti-GSG1L(#Ab2): WTvsKO	0		GPDA	anti-GSG1L(#Ab3): WTvsKO	0.059002
SRBS2	anti-GSG1L(#Ab1): WTvsKO	0		ACOHC	anti-GSG1L(#Ab2): WTvsKO	0		SRC8	anti-GSG1L(#Ab3): WTvsKO	0.05794
SRBS1	anti-GSG1L(#Ab1): WTvsKO	0		ACOT8	anti-GSG1L(#Ab2): WTvsKO	0		ETFB	anti-GSG1L(#Ab3): WTvsKO	0.057369
SRBP2	anti-GSG1L(#Ab1): WTvsKO	0		ACOT9	anti-GSG1L(#Ab2): WTvsKO	0		DPP10	anti-GSG1L(#Ab3): WTvsKO	0.056762
SQOR	anti-GSG1L(#Ab1): WTvsKO	0		ACSF2	anti-GSG1L(#Ab2): WTvsKO	0		SRPP	anti-GSG1L(#Ab3): WTvsKO	0.055858
SPTN4	anti-GSG1L(#Ab1): WTvsKO	0		ACSL3	anti-GSG1L(#Ab2): WTvsKO	0		VPP1	anti-GSG1L(#Ab3): WTvsKO	0.05545
SPTN2	anti-GSG1L(#Ab1): WTvsKO	0.019845		ACSL6	anti-GSG1L(#Ab2): WTvsKO	0		PCD17	anti-GSG1L(#Ab3): WTvsKO	0.053361
SPTN1	anti-GSG1L(#Ab1): WTvsKO	0		ACTBL	anti-GSG1L(#Ab2): WTvsKO	0		SYNE1	anti-GSG1L(#Ab3): WTvsKO	0.049173
SPTC2	anti-GSG1L(#Ab1): WTvsKO	0		ACTB	anti-GSG1L(#Ab2): WTvsKO	0		SHRM2	anti-GSG1L(#Ab3): WTvsKO	0.049138
SPTC1	anti-GSG1L(#Ab1): WTvsKO	0		ACTG	anti-GSG1L(#Ab2): WTvsKO	0		LMAN2	anti-GSG1L(#Ab3): WTvsKO	0.048532
SPTB2	anti-GSG1L(#Ab1): WTvsKO	0		ACTN1	anti-GSG1L(#Ab2): WTvsKO	0		MAG	anti-GSG1L(#Ab3): WTvsKO	0.048345
SPTB1	anti-GSG1L(#Ab1): WTvsKO	0		ACTN2	anti-GSG1L(#Ab2): WTvsKO	0		RHG21	anti-GSG1L(#Ab3): WTvsKO	0.047324
SPTA1	anti-GSG1L(#Ab1): WTvsKO	0.45588		ACTN4	anti-GSG1L(#Ab2): WTvsKO	0		WDR24	anti-GSG1L(#Ab3): WTvsKO	0.047277
SPS2L	anti-GSG1L(#Ab1): WTvsKO	0		ACTZ	anti-GSG1L(#Ab2): WTvsKO	0		SARM1	anti-GSG1L(#Ab3): WTvsKO	0.047132
SPRY3	anti-GSG1L(#Ab1): WTvsKO	0		ADA11	anti-GSG1L(#Ab2): WTvsKO	0		KCY	anti-GSG1L(#Ab3): WTvsKO	0.046939
SPN90	anti-GSG1L(#Ab1): WTvsKO	0		ADA22	anti-GSG1L(#Ab2): WTvsKO	0		STRN	anti-GSG1L(#Ab3): WTvsKO	0.045662
SPKAP	anti-GSG1L(#Ab1): WTvsKO	0		ADA23	anti-GSG1L(#Ab2): WTvsKO	0
SPIR1	anti-GSG1L(#Ab1): WTvsKO	0		ADCY2	anti-GSG1L(#Ab2): WTvsKO	0		SV2A	anti-GSG1L(#Ab3): WTvsKO	0.045183
SPHK2	anti-GSG1L(#Ab1): WTvsKO	0		ADDA	anti-GSG1L(#Ab2): WTvsKO	0		RYR1	anti-GSG1L(#Ab3): WTvsKO	0.044752
SPG7	anti-GSG1L(#Ab1): WTvsKO	0		ADDB	anti-GSG1L(#Ab2): WTvsKO	0		STRN4	anti-GSG1L(#Ab3): WTvsKO	0.044367
SPEG	anti-GSG1L(#Ab1): WTvsKO	0		ADDG	anti-GSG1L(#Ab2): WTvsKO	0		SIK3	anti-GSG1L(#Ab3): WTvsKO	0.043871
SPEF2	anti-GSG1L(#Ab1): WTvsKO	0		ADNP	anti-GSG1L(#Ab2): WTvsKO	0		DYHC1	anti-GSG1L(#Ab3): WTvsKO	0.043807
SPE39	anti-GSG1L(#Ab1): WTvsKO	0		ADT1	anti-GSG1L(#Ab2): WTvsKO	0		CAS1	anti-GSG1L(#Ab3): WTvsKO	0.043568
SPCS3	anti-GSG1L(#Ab1): WTvsKO	0		ADT2	anti-GSG1L(#Ab2): WTvsKO	0		GBRB3	anti-GSG1L(#Ab3): WTvsKO	0.043206
SPB4	anti-GSG1L(#Ab1): WTvsKO	0		ADT4	anti-GSG1L(#Ab2): WTvsKO	0		YKT6	anti-GSG1L(#Ab3): WTvsKO	0.040534
SPB3	anti-GSG1L(#Ab1): WTvsKO	0		AF1L1	anti-GSG1L(#Ab2): WTvsKO	0		E41L2	anti-GSG1L(#Ab3): WTvsKO	0.039916
SPB12	anti-GSG1L(#Ab1): WTvsKO	0		AFAD	anti-GSG1L(#Ab2): WTvsKO	0		UBIP1	anti-GSG1L(#Ab3): WTvsKO	0.039875
SPAT2	anti-GSG1L(#Ab1): WTvsKO	0		AFAP1	anti-GSG1L(#Ab2): WTvsKO	0		AIFM3	anti-GSG1L(#Ab3): WTvsKO	0.039566
SPAS2	anti-GSG1L(#Ab1): WTvsKO	0		AFG31	anti-GSG1L(#Ab2): WTvsKO	0		PSMD2	anti-GSG1L(#Ab3): WTvsKO	0.037355
SPAG1	anti-GSG1L(#Ab1): WTvsKO	0		AFG32	anti-GSG1L(#Ab2): WTvsKO	0		DP13B	anti-GSG1L(#Ab3): WTvsKO	0.037151
SPA2L	anti-GSG1L(#Ab1): WTvsKO	0		AG10B	anti-GSG1L(#Ab2): WTvsKO	0		CYC	anti-GSG1L(#Ab3): WTvsKO	0.036918
SPA12	anti-GSG1L(#Ab1): WTvsKO	0		AGAP1	anti-GSG1L(#Ab2): WTvsKO	0		NU153	anti-GSG1L(#Ab3): WTvsKO	0.036877
SORT	anti-GSG1L(#Ab1): WTvsKO	0		AGAP2	anti-GSG1L(#Ab2): WTvsKO	0		ANM8	anti-GSG1L(#Ab3): WTvsKO	0.036655
SOGA3	anti-GSG1L(#Ab1): WTvsKO	0		AGAP3	anti-GSG1L(#Ab2): WTvsKO	0		SUGP2	anti-GSG1L(#Ab3): WTvsKO	0.03585
SOGA1	anti-GSG1L(#Ab1): WTvsKO	0		AGFG1	anti-GSG1L(#Ab2): WTvsKO	0		HERC1	anti-GSG1L(#Ab3): WTvsKO	0.035325
SODM	anti-GSG1L(#Ab1): WTvsKO	0		AGK	anti-GSG1L(#Ab2): WTvsKO	0		CACB4	anti-GSG1L(#Ab3): WTvsKO	0.033785
SODE	anti-GSG1L(#Ab1): WTvsKO	0		AGO1	anti-GSG1L(#Ab2): WTvsKO	0		S12A2	anti-GSG1L(#Ab3): WTvsKO	0.033056
SNTB1	anti-GSG1L(#Ab1): WTvsKO	0		AGO2	anti-GSG1L(#Ab2): WTvsKO	0		IPO7	anti-GSG1L(#Ab3): WTvsKO	0.03231
SNTA1	anti-GSG1L(#Ab1): WTvsKO	0		AGRB1	anti-GSG1L(#Ab2): WTvsKO	0		DNLI3	anti-GSG1L(#Ab3): WTvsKO	0.03158
SNRPA	anti-GSG1L(#Ab1): WTvsKO	0.50217		AGRB2	anti-GSG1L(#Ab2): WTvsKO	0		MAP9	anti-GSG1L(#Ab3): WTvsKO	0.031114
SNR40	anti-GSG1L(#Ab1): WTvsKO	0		AGRG4	anti-GSG1L(#Ab2): WTvsKO	0		ACOHC	anti-GSG1L(#Ab3): WTvsKO	0.030921
SNPH	anti-GSG1L(#Ab1): WTvsKO	0		AGRL1	anti-GSG1L(#Ab2): WTvsKO	0		CLD11	anti-GSG1L(#Ab3): WTvsKO	0.028477
SNP47	anti-GSG1L(#Ab1): WTvsKO	0		AGRL2	anti-GSG1L(#Ab2): WTvsKO	0		CAPON	anti-GSG1L(#Ab3): WTvsKO	0.02818
SNP29	anti-GSG1L(#Ab1): WTvsKO	0		AGRL3	anti-GSG1L(#Ab2): WTvsKO	0		DDB1	anti-GSG1L(#Ab3): WTvsKO	0.027696
SNP25	anti-GSG1L(#Ab1): WTvsKO	0		AGRV1	anti-GSG1L(#Ab2): WTvsKO	0		NOS1	anti-GSG1L(#Ab3): WTvsKO	0.027025
SNG3	anti-GSG1L(#Ab1): WTvsKO	0		AHI1	anti-GSG1L(#Ab2): WTvsKO	0		PLMN	anti-GSG1L(#Ab3): WTvsKO	0.02685
SNG1	anti-GSG1L(#Ab1): WTvsKO	0.0084553		AHSA1	anti-GSG1L(#Ab2): WTvsKO	0		ACINU	anti-GSG1L(#Ab3): WTvsKO	0.026121
SND1	anti-GSG1L(#Ab1): WTvsKO	0		AIFM1	anti-GSG1L(#Ab2): WTvsKO	0		BICD1	anti-GSG1L(#Ab3): WTvsKO	0.02594
SNAG	anti-GSG1L(#Ab1): WTvsKO	0		AIFM3	anti-GSG1L(#Ab2): WTvsKO	0		TNPO1	anti-GSG1L(#Ab3): WTvsKO	0.025677
SNAB	anti-GSG1L(#Ab1): WTvsKO	0		AIMP1	anti-GSG1L(#Ab2): WTvsKO	0		NDUS1	anti-GSG1L(#Ab3): WTvsKO	0.024849
SNAA	anti-GSG1L(#Ab1): WTvsKO	0.063882		AIMP2	anti-GSG1L(#Ab2): WTvsKO	0		TRPV2	anti-GSG1L(#Ab3): WTvsKO	0.024318
SMU1	anti-GSG1L(#Ab1): WTvsKO	0		AINX	anti-GSG1L(#Ab2): WTvsKO	0		E41L3	anti-GSG1L(#Ab3): WTvsKO	0.024009
SMRC2	anti-GSG1L(#Ab1): WTvsKO	0		AJM1	anti-GSG1L(#Ab2): WTvsKO	0		KLH11	anti-GSG1L(#Ab3): WTvsKO	0.023805
SMN	anti-GSG1L(#Ab1): WTvsKO	0		AKAP2	anti-GSG1L(#Ab2): WTvsKO	0		GCP4	anti-GSG1L(#Ab3): WTvsKO	0.022737
SMIM4	anti-GSG1L(#Ab1): WTvsKO	0		AKAP5	anti-GSG1L(#Ab2): WTvsKO	0		DCX	anti-GSG1L(#Ab3): WTvsKO	0.022055
SMD3	anti-GSG1L(#Ab1): WTvsKO	0		AKAP9	anti-GSG1L(#Ab2): WTvsKO	0		AT2B2	anti-GSG1L(#Ab3): WTvsKO	0.021938
SMD2	anti-GSG1L(#Ab1): WTvsKO	0		AKIB1	anti-GSG1L(#Ab2): WTvsKO	0		ADNP	anti-GSG1L(#Ab3): WTvsKO	0.021227
SMD1	anti-GSG1L(#Ab1): WTvsKO	0		AL3A2	anti-GSG1L(#Ab2): WTvsKO	0		AFAD	anti-GSG1L(#Ab3): WTvsKO	0.020877
SMC2	anti-GSG1L(#Ab1): WTvsKO	0		AL4A1	anti-GSG1L(#Ab2): WTvsKO	0		GBRB1	anti-GSG1L(#Ab3): WTvsKO	0.019698
SMBP2	anti-GSG1L(#Ab1): WTvsKO	0		ALDH2	anti-GSG1L(#Ab2): WTvsKO	0		K1549	anti-GSG1L(#Ab3): WTvsKO	0.019471
SMAP2	anti-GSG1L(#Ab1): WTvsKO	0		ALDOA	anti-GSG1L(#Ab2): WTvsKO	0		PBIP1	anti-GSG1L(#Ab3): WTvsKO	0.018491
SLMAP	anti-GSG1L(#Ab1): WTvsKO	0		ALDOC	anti-GSG1L(#Ab2): WTvsKO	0		PADI2	anti-GSG1L(#Ab3): WTvsKO	0.017336
SLK	anti-GSG1L(#Ab1): WTvsKO	0		ALG2	anti-GSG1L(#Ab2): WTvsKO	0		CT2NL	anti-GSG1L(#Ab3): WTvsKO	0.016304
SLIP	anti-GSG1L(#Ab1): WTvsKO	0		ALMS1	anti-GSG1L(#Ab2): WTvsKO	0		KCRS	anti-GSG1L(#Ab3): WTvsKO	0.013953
SLFN9	anti-GSG1L(#Ab1): WTvsKO	0		ALS2	anti-GSG1L(#Ab2): WTvsKO	0		CTND2	anti-GSG1L(#Ab3): WTvsKO	0.013819
SL9B2	anti-GSG1L(#Ab1): WTvsKO	0		AMD	anti-GSG1L(#Ab2): WTvsKO	0		DC1I1	anti-GSG1L(#Ab3): WTvsKO	0.013719
SL9A7	anti-GSG1L(#Ab1): WTvsKO	0		AMOL1	anti-GSG1L(#Ab2): WTvsKO	0		ROAA	anti-GSG1L(#Ab3): WTvsKO	0.013142
SL9A6	anti-GSG1L(#Ab1): WTvsKO	0		AMOT	anti-GSG1L(#Ab2): WTvsKO	0		DLGP2	anti-GSG1L(#Ab3): WTvsKO	0.011649
SKT	anti-GSG1L(#Ab1): WTvsKO	0		AMPD2	anti-GSG1L(#Ab2): WTvsKO	0		DPYL2	anti-GSG1L(#Ab3): WTvsKO	0.011322
SKP1	anti-GSG1L(#Ab1): WTvsKO	0		AMPD3	anti-GSG1L(#Ab2): WTvsKO	0		RFIP5	anti-GSG1L(#Ab3): WTvsKO	0.01075
SKIV2	anti-GSG1L(#Ab1): WTvsKO	0		AMPE	anti-GSG1L(#Ab2): WTvsKO	0		KCNH7	anti-GSG1L(#Ab3): WTvsKO	0.010138
SIR5	anti-GSG1L(#Ab1): WTvsKO	0		AMRP	anti-GSG1L(#Ab2): WTvsKO	0		PSMD1	anti-GSG1L(#Ab3): WTvsKO	0.01012
SIR2	anti-GSG1L(#Ab1): WTvsKO	0.018212		ANK1	anti-GSG1L(#Ab2): WTvsKO	0		PTPRD	anti-GSG1L(#Ab3): WTvsKO	0.0094321
SIL1	anti-GSG1L(#Ab1): WTvsKO	0		ANK2	anti-GSG1L(#Ab2): WTvsKO	0		MIO	anti-GSG1L(#Ab3): WTvsKO	0.007583
SIKE1	anti-GSG1L(#Ab1): WTvsKO	0		ANK3	anti-GSG1L(#Ab2): WTvsKO	0		AT8A1	anti-GSG1L(#Ab3): WTvsKO	0.0058564
SIK3	anti-GSG1L(#Ab1): WTvsKO	0		ANKH1	anti-GSG1L(#Ab2): WTvsKO	0		IMB1	anti-GSG1L(#Ab3): WTvsKO	0.0058564
SIDT2	anti-GSG1L(#Ab1): WTvsKO	0		ANLN	anti-GSG1L(#Ab2): WTvsKO	0		CTNA2	anti-GSG1L(#Ab3): WTvsKO	0.0054773
SIDT1	anti-GSG1L(#Ab1): WTvsKO	0		ANM1	anti-GSG1L(#Ab2): WTvsKO	0		KLH22	anti-GSG1L(#Ab3): WTvsKO	0.004999
SIA8C	anti-GSG1L(#Ab1): WTvsKO	0		ANM8	anti-GSG1L(#Ab2): WTvsKO	0		NDUS3	anti-GSG1L(#Ab3): WTvsKO	0.0045148
SI1L3	anti-GSG1L(#Ab1): WTvsKO	0		ANR11	anti-GSG1L(#Ab2): WTvsKO	0		NCLN	anti-GSG1L(#Ab3): WTvsKO	0.004369
SI1L2	anti-GSG1L(#Ab1): WTvsKO	0		ANR17	anti-GSG1L(#Ab2): WTvsKO	0		WWP2	anti-GSG1L(#Ab3): WTvsKO	0.004264
SI1L1	anti-GSG1L(#Ab1): WTvsKO	0		ANR63	anti-GSG1L(#Ab2): WTvsKO	0		PPR29	anti-GSG1L(#Ab3): WTvsKO	0.0041882
SHSA7	anti-GSG1L(#Ab1): WTvsKO	0		ANS1B	anti-GSG1L(#Ab2): WTvsKO	0		DGKD	anti-GSG1L(#Ab3): WTvsKO	0.0035407
SHSA6	anti-GSG1L(#Ab1): WTvsKO	0		ANX11	anti-GSG1L(#Ab2): WTvsKO	0		DPP6	anti-GSG1L(#Ab3): WTvsKO	0.0024499
SHRM3	anti-GSG1L(#Ab1): WTvsKO	0		ANXA2	anti-GSG1L(#Ab2): WTvsKO	0		GIT1	anti-GSG1L(#Ab3): WTvsKO	0.0016508
SHRM2	anti-GSG1L(#Ab1): WTvsKO	0		ANXA6	anti-GSG1L(#Ab2): WTvsKO	0		EEPD1	anti-GSG1L(#Ab3): WTvsKO	0.0015866
SHPS1	anti-GSG1L(#Ab1): WTvsKO	0		AOFB	anti-GSG1L(#Ab2): WTvsKO	0		WDR59	anti-GSG1L(#Ab3): WTvsKO	0.0015866
SHLB2	anti-GSG1L(#Ab1): WTvsKO	0		AP180	anti-GSG1L(#Ab2): WTvsKO	0		ADA22	anti-GSG1L(#Ab3): WTvsKO	0.00036749
SHIP2	anti-GSG1L(#Ab1): WTvsKO	0		AP1B1	anti-GSG1L(#Ab2): WTvsKO	0		1433B	anti-GSG1L(#Ab3): WTvsKO	0
SHFL	anti-GSG1L(#Ab1): WTvsKO	0		AP1M1	anti-GSG1L(#Ab2): WTvsKO	0		1433E	anti-GSG1L(#Ab3): WTvsKO	0
SHAN3	anti-GSG1L(#Ab1): WTvsKO	0		AP2A1	anti-GSG1L(#Ab2): WTvsKO	0		1433F	anti-GSG1L(#Ab3): WTvsKO	0
SHAN2	anti-GSG1L(#Ab1): WTvsKO	0		AP2A2	anti-GSG1L(#Ab2): WTvsKO	0		1433G	anti-GSG1L(#Ab3): WTvsKO	0
SHAN1	anti-GSG1L(#Ab1): WTvsKO	0		AP2B1	anti-GSG1L(#Ab2): WTvsKO	0		1433T	anti-GSG1L(#Ab3): WTvsKO	0
SH3K1	anti-GSG1L(#Ab1): WTvsKO	0		AP2M1	anti-GSG1L(#Ab2): WTvsKO	0		1433Z	anti-GSG1L(#Ab3): WTvsKO	0
SH3G2	anti-GSG1L(#Ab1): WTvsKO	0		AP2S1	anti-GSG1L(#Ab2): WTvsKO	0		2A5E	anti-GSG1L(#Ab3): WTvsKO	0
SH2D5	anti-GSG1L(#Ab1): WTvsKO	0		AP3B2	anti-GSG1L(#Ab2): WTvsKO	0		2AAA	anti-GSG1L(#Ab3): WTvsKO	0
SGPL1	anti-GSG1L(#Ab1): WTvsKO	0		AP3D1	anti-GSG1L(#Ab2): WTvsKO	0		2ABG	anti-GSG1L(#Ab3): WTvsKO	0
SGIP1	anti-GSG1L(#Ab1): WTvsKO	0.019953		AP3M1	anti-GSG1L(#Ab2): WTvsKO	0		4F2	anti-GSG1L(#Ab3): WTvsKO	0
SFXN5	anti-GSG1L(#Ab1): WTvsKO	0		AP3M2	anti-GSG1L(#Ab2): WTvsKO	0
SFXN3	anti-GSG1L(#Ab1): WTvsKO	0		AP3S1	anti-GSG1L(#Ab2): WTvsKO	0		5HT2C	anti-GSG1L(#Ab3): WTvsKO	0
SFXN1	anti-GSG1L(#Ab1): WTvsKO	0		AP3S2	anti-GSG1L(#Ab2): WTvsKO	0		5NT1A	anti-GSG1L(#Ab3): WTvsKO	0
SFPQ	anti-GSG1L(#Ab1): WTvsKO	0		APC	anti-GSG1L(#Ab2): WTvsKO	0		6PGD	anti-GSG1L(#Ab3): WTvsKO	0
SF3B3	anti-GSG1L(#Ab1): WTvsKO	0		APLP2	anti-GSG1L(#Ab2): WTvsKO	0		6PGL	anti-GSG1L(#Ab3): WTvsKO	0
SF3A3	anti-GSG1L(#Ab1): WTvsKO	0		APOD	anti-GSG1L(#Ab2): WTvsKO	0		A2ML1	anti-GSG1L(#Ab3): WTvsKO	0
SF3A2	anti-GSG1L(#Ab1): WTvsKO	0		APOE	anti-GSG1L(#Ab2): WTvsKO	0		A4	anti-GSG1L(#Ab3): WTvsKO	0
SERPH	anti-GSG1L(#Ab1): WTvsKO	0		AQP4	anti-GSG1L(#Ab2): WTvsKO	0		AAK1	anti-GSG1L(#Ab3): WTvsKO	0
SERC1	anti-GSG1L(#Ab1): WTvsKO	0		ARBK1	anti-GSG1L(#Ab2): WTvsKO	0		AAKG1	anti-GSG1L(#Ab3): WTvsKO	0
SERA	anti-GSG1L(#Ab1): WTvsKO	0.038408		ARC1A	anti-GSG1L(#Ab2): WTvsKO	0		AAKG2	anti-GSG1L(#Ab3): WTvsKO	0
SEM6A	anti-GSG1L(#Ab1): WTvsKO	0		ARF4	anti-GSG1L(#Ab2): WTvsKO	0		AAPK1	anti-GSG1L(#Ab3): WTvsKO	0
SELT	anti-GSG1L(#Ab1): WTvsKO	0		ARF5	anti-GSG1L(#Ab2): WTvsKO	0		AAPK2	anti-GSG1L(#Ab3): WTvsKO	0
SELS	anti-GSG1L(#Ab1): WTvsKO	0		ARF6	anti-GSG1L(#Ab2): WTvsKO	0		AATM	anti-GSG1L(#Ab3): WTvsKO	0
SELB	anti-GSG1L(#Ab1): WTvsKO	0		ARG33	anti-GSG1L(#Ab2): WTvsKO	0		AB17A	anti-GSG1L(#Ab3): WTvsKO	0
SEH1	anti-GSG1L(#Ab1): WTvsKO	0		ARGI2	anti-GSG1L(#Ab2): WTvsKO	0		AB17B	anti-GSG1L(#Ab3): WTvsKO	0
SEC62	anti-GSG1L(#Ab1): WTvsKO	0		ARGL1	anti-GSG1L(#Ab2): WTvsKO	0		ABCAC	anti-GSG1L(#Ab3): WTvsKO	0
SEC20	anti-GSG1L(#Ab1): WTvsKO	0		ARHG2	anti-GSG1L(#Ab2): WTvsKO	0		ABCB7	anti-GSG1L(#Ab3): WTvsKO	0
SEC13	anti-GSG1L(#Ab1): WTvsKO	0		ARHG7	anti-GSG1L(#Ab2): WTvsKO	0		ABCD2	anti-GSG1L(#Ab3): WTvsKO	0
SE1L1	anti-GSG1L(#Ab1): WTvsKO	0		ARHG9	anti-GSG1L(#Ab2): WTvsKO	0		ABCD3	anti-GSG1L(#Ab3): WTvsKO	0
SDK2	anti-GSG1L(#Ab1): WTvsKO	0		ARHGH	anti-GSG1L(#Ab2): WTvsKO	0		ABCE1	anti-GSG1L(#Ab3): WTvsKO	0
SDHB	anti-GSG1L(#Ab1): WTvsKO	0		ARI4B	anti-GSG1L(#Ab2): WTvsKO	0		ABCF1	anti-GSG1L(#Ab3): WTvsKO	0
SDHA	anti-GSG1L(#Ab1): WTvsKO	0		ARL4C	anti-GSG1L(#Ab2): WTvsKO	0		ABCF2	anti-GSG1L(#Ab3): WTvsKO	0
SDF2L	anti-GSG1L(#Ab1): WTvsKO	0		ARL6	anti-GSG1L(#Ab2): WTvsKO	0		ABD12	anti-GSG1L(#Ab3): WTvsKO	0
SDF2	anti-GSG1L(#Ab1): WTvsKO	0		ARL8A	anti-GSG1L(#Ab2): WTvsKO	0		ABHD3	anti-GSG1L(#Ab3): WTvsKO	0
SCRIB	anti-GSG1L(#Ab1): WTvsKO	0		ARMC6	anti-GSG1L(#Ab2): WTvsKO	0		ABHD6	anti-GSG1L(#Ab3): WTvsKO	0
SCPDL	anti-GSG1L(#Ab1): WTvsKO	0		ARP10	anti-GSG1L(#Ab2): WTvsKO	0		ABHGA	anti-GSG1L(#Ab3): WTvsKO	0
SCP2	anti-GSG1L(#Ab1): WTvsKO	0		ARP2	anti-GSG1L(#Ab2): WTvsKO	0		ABI1	anti-GSG1L(#Ab3): WTvsKO	0
SCOT1	anti-GSG1L(#Ab1): WTvsKO	0		ARP3B	anti-GSG1L(#Ab2): WTvsKO	0		ABI2	anti-GSG1L(#Ab3): WTvsKO	0
SCO2	anti-GSG1L(#Ab1): WTvsKO	0		ARP3	anti-GSG1L(#Ab2): WTvsKO	0		ABLM1	anti-GSG1L(#Ab3): WTvsKO	0
SCNNB	anti-GSG1L(#Ab1): WTvsKO	0		ARP5L	anti-GSG1L(#Ab2): WTvsKO	0		ABLM2	anti-GSG1L(#Ab3): WTvsKO	0
SCN2B	anti-GSG1L(#Ab1): WTvsKO	0		ARPC2	anti-GSG1L(#Ab2): WTvsKO	0		ABLM3	anti-GSG1L(#Ab3): WTvsKO	0
SCN2A	anti-GSG1L(#Ab1): WTvsKO	0		ARPC3	anti-GSG1L(#Ab2): WTvsKO	0		ACACA	anti-GSG1L(#Ab3): WTvsKO	0
SCMC3	anti-GSG1L(#Ab1): WTvsKO	0		ARPC4	anti-GSG1L(#Ab2): WTvsKO	0		ACACB	anti-GSG1L(#Ab3): WTvsKO	0
SCMC2	anti-GSG1L(#Ab1): WTvsKO	0		ARX	anti-GSG1L(#Ab2): WTvsKO	0		ACAD9	anti-GSG1L(#Ab3): WTvsKO	0
SCGRX	anti-GSG1L(#Ab1): WTvsKO	0		ASAH1	anti-GSG1L(#Ab2): WTvsKO	0		ACADV	anti-GSG1L(#Ab3): WTvsKO	0
SCGR9	anti-GSG1L(#Ab1): WTvsKO	0.020396		ASAP1	anti-GSG1L(#Ab2): WTvsKO	0		ACAP2	anti-GSG1L(#Ab3): WTvsKO	0
SCGR8	anti-GSG1L(#Ab1): WTvsKO	0		ASCC1	anti-GSG1L(#Ab2): WTvsKO	0		ACBD5	anti-GSG1L(#Ab3): WTvsKO	0
SCGR7	anti-GSG1L(#Ab1): WTvsKO	0		ASCC3	anti-GSG1L(#Ab2): WTvsKO	0		ACBG1	anti-GSG1L(#Ab3): WTvsKO	0
SCGR6	anti-GSG1L(#Ab1): WTvsKO	0		ASGL1	anti-GSG1L(#Ab2): WTvsKO	0		ACD11	anti-GSG1L(#Ab3): WTvsKO	0
SCGR4	anti-GSG1L(#Ab1): WTvsKO	0.096781		ASPH1	anti-GSG1L(#Ab2): WTvsKO	0		ACL6B	anti-GSG1L(#Ab3): WTvsKO	0
SCGR3	anti-GSG1L(#Ab1): WTvsKO	0.0054333		ASPH2	anti-GSG1L(#Ab2): WTvsKO	0		ACLY	anti-GSG1L(#Ab3): WTvsKO	0
SCG2	anti-GSG1L(#Ab1): WTvsKO	0		ASSY	anti-GSG1L(#Ab2): WTvsKO	0		ACON	anti-GSG1L(#Ab3): WTvsKO	0
SCFD1	anti-GSG1L(#Ab1): WTvsKO	0		ASTN1	anti-GSG1L(#Ab2): WTvsKO	0		ACOT8	anti-GSG1L(#Ab3): WTvsKO	0
SCAPE	anti-GSG1L(#Ab1): WTvsKO	0		ASTRA	anti-GSG1L(#Ab2): WTvsKO	0		ACOT9	anti-GSG1L(#Ab3): WTvsKO	0
SCAM5	anti-GSG1L(#Ab1): WTvsKO	0		ASTRB	anti-GSG1L(#Ab2): WTvsKO	0		ACSF2	anti-GSG1L(#Ab3): WTvsKO	0
SCAM3	anti-GSG1L(#Ab1): WTvsKO	0		AT131	anti-GSG1L(#Ab2): WTvsKO	0		ACSL3	anti-GSG1L(#Ab3): WTvsKO	0
SCAM1	anti-GSG1L(#Ab1): WTvsKO	0		AT1B1	anti-GSG1L(#Ab2): WTvsKO	0		ACSL6	anti-GSG1L(#Ab3): WTvsKO	0
SCAI	anti-GSG1L(#Ab1): WTvsKO	0		AT1B2	anti-GSG1L(#Ab2): WTvsKO	0		ACTBL	anti-GSG1L(#Ab3): WTvsKO	0
SC6A9	anti-GSG1L(#Ab1): WTvsKO	0		AT2A2	anti-GSG1L(#Ab2): WTvsKO	0		ACTG	anti-GSG1L(#Ab3): WTvsKO	0
SC6A7	anti-GSG1L(#Ab1): WTvsKO	0		AT2A3	anti-GSG1L(#Ab2): WTvsKO	0		ACTN1	anti-GSG1L(#Ab3): WTvsKO	0
SC6A1	anti-GSG1L(#Ab1): WTvsKO	0		AT2B1	anti-GSG1L(#Ab2): WTvsKO	0		ACTN2	anti-GSG1L(#Ab3): WTvsKO	0
SC61B	anti-GSG1L(#Ab1): WTvsKO	0		AT2B2	anti-GSG1L(#Ab2): WTvsKO	0		ACTN4	anti-GSG1L(#Ab3): WTvsKO	0
SC31B	anti-GSG1L(#Ab1): WTvsKO	0		AT2B3	anti-GSG1L(#Ab2): WTvsKO	0		ACTZ	anti-GSG1L(#Ab3): WTvsKO	0
SC24C	anti-GSG1L(#Ab1): WTvsKO	0.044672		AT2B4	anti-GSG1L(#Ab2): WTvsKO	0		ADA11	anti-GSG1L(#Ab3): WTvsKO	0
SC23A	anti-GSG1L(#Ab1): WTvsKO	0		AT2C1	anti-GSG1L(#Ab2): WTvsKO	0		ADA23	anti-GSG1L(#Ab3): WTvsKO	0
SC22B	anti-GSG1L(#Ab1): WTvsKO	0		AT5F1	anti-GSG1L(#Ab2): WTvsKO	0		ADCY1	anti-GSG1L(#Ab3): WTvsKO	0
SC16A	anti-GSG1L(#Ab1): WTvsKO	0		ATAD1	anti-GSG1L(#Ab2): WTvsKO	0		ADCY2	anti-GSG1L(#Ab3): WTvsKO	0
SARM1	anti-GSG1L(#Ab1): WTvsKO	0		ATAD3	anti-GSG1L(#Ab2): WTvsKO	0		ADCY5	anti-GSG1L(#Ab3): WTvsKO	0
SAR1A	anti-GSG1L(#Ab1): WTvsKO	0		ATAT	anti-GSG1L(#Ab2): WTvsKO	0		ADCY9	anti-GSG1L(#Ab3): WTvsKO	0
SAPL1	anti-GSG1L(#Ab1): WTvsKO	0		ATG7	anti-GSG1L(#Ab2): WTvsKO	0		ADDA	anti-GSG1L(#Ab3): WTvsKO	0
SAP3	anti-GSG1L(#Ab1): WTvsKO	0		ATG9A	anti-GSG1L(#Ab2): WTvsKO	0		ADDB	anti-GSG1L(#Ab3): WTvsKO	0
SAP18	anti-GSG1L(#Ab1): WTvsKO	0		ATLA1	anti-GSG1L(#Ab2): WTvsKO	0		ADDG	anti-GSG1L(#Ab3): WTvsKO	0
SAM9L	anti-GSG1L(#Ab1): WTvsKO	0		ATP5H	anti-GSG1L(#Ab2): WTvsKO	0		ADT1	anti-GSG1L(#Ab3): WTvsKO	0
SAM50	anti-GSG1L(#Ab1): WTvsKO	0		ATP5I	anti-GSG1L(#Ab2): WTvsKO	0		ADT2	anti-GSG1L(#Ab3): WTvsKO	0
SAHH2	anti-GSG1L(#Ab1): WTvsKO	0.51616		ATP5L	anti-GSG1L(#Ab2): WTvsKO	0		ADT4	anti-GSG1L(#Ab3): WTvsKO	0
SAFB1	anti-GSG1L(#Ab1): WTvsKO	0.0024512		ATP68	anti-GSG1L(#Ab2): WTvsKO	0		AFAP1	anti-GSG1L(#Ab3): WTvsKO	0
SACS	anti-GSG1L(#Ab1): WTvsKO	0		ATP9A	anti-GSG1L(#Ab2): WTvsKO	0		AFG32	anti-GSG1L(#Ab3): WTvsKO	0
SAC1	anti-GSG1L(#Ab1): WTvsKO	0		ATPA	anti-GSG1L(#Ab2): WTvsKO	0		AG10B	anti-GSG1L(#Ab3): WTvsKO	0
S7A14	anti-GSG1L(#Ab1): WTvsKO	0		ATPB	anti-GSG1L(#Ab2): WTvsKO	0		AGAP1	anti-GSG1L(#Ab3): WTvsKO	0
S6A17	anti-GSG1L(#Ab1): WTvsKO	0		ATPD	anti-GSG1L(#Ab2): WTvsKO	0		AGAP2	anti-GSG1L(#Ab3): WTvsKO	0
S6A11	anti-GSG1L(#Ab1): WTvsKO	0.078389		ATPG	anti-GSG1L(#Ab2): WTvsKO	0		AGAP3	anti-GSG1L(#Ab3): WTvsKO	0
S61A2	anti-GSG1L(#Ab1): WTvsKO	0		ATPK	anti-GSG1L(#Ab2): WTvsKO	0		AGK	anti-GSG1L(#Ab3): WTvsKO	0
S61A1	anti-GSG1L(#Ab1): WTvsKO	0		ATPMK	anti-GSG1L(#Ab2): WTvsKO	0		AGO1	anti-GSG1L(#Ab3): WTvsKO	0
S4A8	anti-GSG1L(#Ab1): WTvsKO	0		ATPO	anti-GSG1L(#Ab2): WTvsKO	0		AGO2	anti-GSG1L(#Ab3): WTvsKO	0
S4A4	anti-GSG1L(#Ab1): WTvsKO	0		ATX2L	anti-GSG1L(#Ab2): WTvsKO	0		AGRB2	anti-GSG1L(#Ab3): WTvsKO	0
S4A10	anti-GSG1L(#Ab1): WTvsKO	0		ATX2	anti-GSG1L(#Ab2): WTvsKO	0		AGRG4	anti-GSG1L(#Ab3): WTvsKO	0
S35E1	anti-GSG1L(#Ab1): WTvsKO	0		AUHM	anti-GSG1L(#Ab2): WTvsKO	0		AGRL1	anti-GSG1L(#Ab3): WTvsKO	0
S27A4	anti-GSG1L(#Ab1): WTvsKO	0		AUXI	anti-GSG1L(#Ab2): WTvsKO	0		AGRL2	anti-GSG1L(#Ab3): WTvsKO	0
S27A1	anti-GSG1L(#Ab1): WTvsKO	0		AZI2	anti-GSG1L(#Ab2): WTvsKO	0		AHI1	anti-GSG1L(#Ab3): WTvsKO	0
S2551	anti-GSG1L(#Ab1): WTvsKO	0		B3AT	anti-GSG1L(#Ab2): WTvsKO	0		AHNK	anti-GSG1L(#Ab3): WTvsKO	0
S2546	anti-GSG1L(#Ab1): WTvsKO	0		B4GA1	anti-GSG1L(#Ab2): WTvsKO	0		AHSA1	anti-GSG1L(#Ab3): WTvsKO	0
S2542	anti-GSG1L(#Ab1): WTvsKO	0		B4GN1	anti-GSG1L(#Ab2): WTvsKO	0		AIFM1	anti-GSG1L(#Ab3): WTvsKO	0
S2536	anti-GSG1L(#Ab1): WTvsKO	0		BACD1	anti-GSG1L(#Ab2): WTvsKO	0		AIMP1	anti-GSG1L(#Ab3): WTvsKO	0
S2533	anti-GSG1L(#Ab1): WTvsKO	0		BACD2	anti-GSG1L(#Ab2): WTvsKO	0		AIMP2	anti-GSG1L(#Ab3): WTvsKO	0
S20A2	anti-GSG1L(#Ab1): WTvsKO	0		BACD3	anti-GSG1L(#Ab2): WTvsKO	0		AINX	anti-GSG1L(#Ab3): WTvsKO	0
S1PR1	anti-GSG1L(#Ab1): WTvsKO	0		BACE1	anti-GSG1L(#Ab2): WTvsKO	0		AJM1	anti-GSG1L(#Ab3): WTvsKO	0
S12A5	anti-GSG1L(#Ab1): WTvsKO	0		BACH	anti-GSG1L(#Ab2): WTvsKO	0		AKA10	anti-GSG1L(#Ab3): WTvsKO	0
S12A2	anti-GSG1L(#Ab1): WTvsKO	0		BAF	anti-GSG1L(#Ab2): WTvsKO	0		AKAP2	anti-GSG1L(#Ab3): WTvsKO	0
S10AE	anti-GSG1L(#Ab1): WTvsKO	0		BAG2	anti-GSG1L(#Ab2): WTvsKO	0		AKAP5	anti-GSG1L(#Ab3): WTvsKO	0
S10A9	anti-GSG1L(#Ab1): WTvsKO	0		BAG5	anti-GSG1L(#Ab2): WTvsKO	0		AKAP9	anti-GSG1L(#Ab3): WTvsKO	0
S10A8	anti-GSG1L(#Ab1): WTvsKO	0		BAG6	anti-GSG1L(#Ab2): WTvsKO	0		AL1B1	anti-GSG1L(#Ab3): WTvsKO	0
S10A7	anti-GSG1L(#Ab1): WTvsKO	0		BAIP2	anti-GSG1L(#Ab2): WTvsKO	0		AL1L1	anti-GSG1L(#Ab3): WTvsKO	0
RYR2	anti-GSG1L(#Ab1): WTvsKO	0.14799		BAP31	anti-GSG1L(#Ab2): WTvsKO	0		AL3A2	anti-GSG1L(#Ab3): WTvsKO	0
RYR1	anti-GSG1L(#Ab1): WTvsKO	0		BASI	anti-GSG1L(#Ab2): WTvsKO	0		AL4A1	anti-GSG1L(#Ab3): WTvsKO	0
RUXE	anti-GSG1L(#Ab1): WTvsKO	0		BASP1	anti-GSG1L(#Ab2): WTvsKO	0		ALBU	anti-GSG1L(#Ab3): WTvsKO	0
RUVB2	anti-GSG1L(#Ab1): WTvsKO	0		BAZ2B	anti-GSG1L(#Ab2): WTvsKO	0		ALDH2	anti-GSG1L(#Ab3): WTvsKO	0
RUVB1	anti-GSG1L(#Ab1): WTvsKO	0		BCAS1	anti-GSG1L(#Ab2): WTvsKO	0		ALDOA	anti-GSG1L(#Ab3): WTvsKO	0
RUSD4	anti-GSG1L(#Ab1): WTvsKO	0		BCKD	anti-GSG1L(#Ab2): WTvsKO	0		ALDOC	anti-GSG1L(#Ab3): WTvsKO	0
RUN3A	anti-GSG1L(#Ab1): WTvsKO	0		BCLF1	anti-GSG1L(#Ab2): WTvsKO	0		ALG2	anti-GSG1L(#Ab3): WTvsKO	0
RUFY3	anti-GSG1L(#Ab1): WTvsKO	0		BCS1	anti-GSG1L(#Ab2): WTvsKO	0		ALS2	anti-GSG1L(#Ab3): WTvsKO	0
RU2B	anti-GSG1L(#Ab1): WTvsKO	0		BDH	anti-GSG1L(#Ab2): WTvsKO	0		AMOL1	anti-GSG1L(#Ab3): WTvsKO	0
RU2A	anti-GSG1L(#Ab1): WTvsKO	0		BEGIN	anti-GSG1L(#Ab2): WTvsKO	0		AMOT	anti-GSG1L(#Ab3): WTvsKO	0
RU17	anti-GSG1L(#Ab1): WTvsKO	0		BICD1	anti-GSG1L(#Ab2): WTvsKO	0		AMPD2	anti-GSG1L(#Ab3): WTvsKO	0
RTRAF	anti-GSG1L(#Ab1): WTvsKO	0		BIN1	anti-GSG1L(#Ab2): WTvsKO	0		AMRP	anti-GSG1L(#Ab3): WTvsKO	0
RTN4	anti-GSG1L(#Ab1): WTvsKO	0		BIP	anti-GSG1L(#Ab2): WTvsKO	0		ANK1	anti-GSG1L(#Ab3): WTvsKO	0
RTN3	anti-GSG1L(#Ab1): WTvsKO	0		BLMH	anti-GSG1L(#Ab2): WTvsKO	0		ANK2	anti-GSG1L(#Ab3): WTvsKO	0
RTN1	anti-GSG1L(#Ab1): WTvsKO	0.024639		BMP1	anti-GSG1L(#Ab2): WTvsKO	0		ANK3	anti-GSG1L(#Ab3): WTvsKO	0
RTCB	anti-GSG1L(#Ab1): WTvsKO	0		BMP2K	anti-GSG1L(#Ab2): WTvsKO	0		ANKH1	anti-GSG1L(#Ab3): WTvsKO	0
RTCA	anti-GSG1L(#Ab1): WTvsKO	0		BORG5	anti-GSG1L(#Ab2): WTvsKO	0		ANLN	anti-GSG1L(#Ab3): WTvsKO	0
RT35	anti-GSG1L(#Ab1): WTvsKO	0		BPIA1	anti-GSG1L(#Ab2): WTvsKO	0		ANM1	anti-GSG1L(#Ab3): WTvsKO	0
RT34	anti-GSG1L(#Ab1): WTvsKO	0		BPIB1	anti-GSG1L(#Ab2): WTvsKO	0		ANM5	anti-GSG1L(#Ab3): WTvsKO	0
RT31	anti-GSG1L(#Ab1): WTvsKO	0		BRCA2	anti-GSG1L(#Ab2): WTvsKO	0		ANR11	anti-GSG1L(#Ab3): WTvsKO	0
RT29	anti-GSG1L(#Ab1): WTvsKO	0		BRI3B	anti-GSG1L(#Ab2): WTvsKO	0		ANR17	anti-GSG1L(#Ab3): WTvsKO	0
RT28	anti-GSG1L(#Ab1): WTvsKO	0		BRK1	anti-GSG1L(#Ab2): WTvsKO	0		ANR44	anti-GSG1L(#Ab3): WTvsKO	0
RT27	anti-GSG1L(#Ab1): WTvsKO	0		BRNP1	anti-GSG1L(#Ab2): WTvsKO	0		ANR63	anti-GSG1L(#Ab3): WTvsKO	0
RT26	anti-GSG1L(#Ab1): WTvsKO	0		BRSK1	anti-GSG1L(#Ab2): WTvsKO	0		ANS1B	anti-GSG1L(#Ab3): WTvsKO	0
RT25	anti-GSG1L(#Ab1): WTvsKO	0		BSCL2	anti-GSG1L(#Ab2): WTvsKO	0		ANX11	anti-GSG1L(#Ab3): WTvsKO	0
RT24	anti-GSG1L(#Ab1): WTvsKO	0		BSN	anti-GSG1L(#Ab2): WTvsKO	0		ANXA2	anti-GSG1L(#Ab3): WTvsKO	0
RT22	anti-GSG1L(#Ab1): WTvsKO	0		BTBDA	anti-GSG1L(#Ab2): WTvsKO	0		ANXA6	anti-GSG1L(#Ab3): WTvsKO	0
RT18B	anti-GSG1L(#Ab1): WTvsKO	0		BTBDH	anti-GSG1L(#Ab2): WTvsKO	0		AOFA	anti-GSG1L(#Ab3): WTvsKO	0
RT17	anti-GSG1L(#Ab1): WTvsKO	0		C10	anti-GSG1L(#Ab2): WTvsKO	0		AOFB	anti-GSG1L(#Ab3): WTvsKO	0
RT16	anti-GSG1L(#Ab1): WTvsKO	0		C170B	anti-GSG1L(#Ab2): WTvsKO	0		AP180	anti-GSG1L(#Ab3): WTvsKO	0
RT15	anti-GSG1L(#Ab1): WTvsKO	0		C1QA	anti-GSG1L(#Ab2): WTvsKO	0		AP1B1	anti-GSG1L(#Ab3): WTvsKO	0
RT12	anti-GSG1L(#Ab1): WTvsKO	0		C1QB	anti-GSG1L(#Ab2): WTvsKO	0		AP1M1	anti-GSG1L(#Ab3): WTvsKO	0
RT11	anti-GSG1L(#Ab1): WTvsKO	0		C1QC	anti-GSG1L(#Ab2): WTvsKO	0		AP2A1	anti-GSG1L(#Ab3): WTvsKO	0
RT10	anti-GSG1L(#Ab1): WTvsKO	0		C1QL2	anti-GSG1L(#Ab2): WTvsKO	0		AP2A2	anti-GSG1L(#Ab3): WTvsKO	0
RT09	anti-GSG1L(#Ab1): WTvsKO	0		C1QL3	anti-GSG1L(#Ab2): WTvsKO	0		AP2B1	anti-GSG1L(#Ab3): WTvsKO	0
RT07	anti-GSG1L(#Ab1): WTvsKO	0		C1QT4	anti-GSG1L(#Ab2): WTvsKO	0		AP2M1	anti-GSG1L(#Ab3): WTvsKO	0
RT06	anti-GSG1L(#Ab1): WTvsKO	0		C1TC	anti-GSG1L(#Ab2): WTvsKO	0		AP2S1	anti-GSG1L(#Ab3): WTvsKO	0
RT05	anti-GSG1L(#Ab1): WTvsKO	0		C2C2L	anti-GSG1L(#Ab2): WTvsKO	0		AP3B2	anti-GSG1L(#Ab3): WTvsKO	0
RT02	anti-GSG1L(#Ab1): WTvsKO	0		C2CD3	anti-GSG1L(#Ab2): WTvsKO	0		AP3D1	anti-GSG1L(#Ab3): WTvsKO	0
RSU1	anti-GSG1L(#Ab1): WTvsKO	0		C2CD5	anti-GSG1L(#Ab2): WTvsKO	0		AP3M1	anti-GSG1L(#Ab3): WTvsKO	0
RS9	anti-GSG1L(#Ab1): WTvsKO	0		CA2D2	anti-GSG1L(#Ab2): WTvsKO	0		AP3M2	anti-GSG1L(#Ab3): WTvsKO	0
RS8	anti-GSG1L(#Ab1): WTvsKO	0		CA2D3	anti-GSG1L(#Ab2): WTvsKO	0		AP3S1	anti-GSG1L(#Ab3): WTvsKO	0
RS7	anti-GSG1L(#Ab1): WTvsKO	0		CAB39	anti-GSG1L(#Ab2): WTvsKO	0		APBA1	anti-GSG1L(#Ab3): WTvsKO	0
RS6	anti-GSG1L(#Ab1): WTvsKO	0		CAC1A	anti-GSG1L(#Ab2): WTvsKO	0		APC	anti-GSG1L(#Ab3): WTvsKO	0
RS5	anti-GSG1L(#Ab1): WTvsKO	0		CAC1B	anti-GSG1L(#Ab2): WTvsKO	0		APLP2	anti-GSG1L(#Ab3): WTvsKO	0
RS4X	anti-GSG1L(#Ab1): WTvsKO	0		CAC1C	anti-GSG1L(#Ab2): WTvsKO	0		APOD	anti-GSG1L(#Ab3): WTvsKO	0
RS3A	anti-GSG1L(#Ab1): WTvsKO	0		CAC1E	anti-GSG1L(#Ab2): WTvsKO	0		APOE	anti-GSG1L(#Ab3): WTvsKO	0
RS3	anti-GSG1L(#Ab1): WTvsKO	0		CAC1G	anti-GSG1L(#Ab2): WTvsKO	0		AQP4	anti-GSG1L(#Ab3): WTvsKO	0
RS29	anti-GSG1L(#Ab1): WTvsKO	0		CACB3	anti-GSG1L(#Ab2): WTvsKO	0		ARAF	anti-GSG1L(#Ab3): WTvsKO	0
RS28	anti-GSG1L(#Ab1): WTvsKO	0		CACB4	anti-GSG1L(#Ab2): WTvsKO	0		ARBK1	anti-GSG1L(#Ab3): WTvsKO	0
RS27A	anti-GSG1L(#Ab1): WTvsKO	0		CACO1	anti-GSG1L(#Ab2): WTvsKO	0		ARC1A	anti-GSG1L(#Ab3): WTvsKO	0
RS27	anti-GSG1L(#Ab1): WTvsKO	0		CAD11	anti-GSG1L(#Ab2): WTvsKO	0		ARF4	anti-GSG1L(#Ab3): WTvsKO	0
RS26	anti-GSG1L(#Ab1): WTvsKO	0		CAD12	anti-GSG1L(#Ab2): WTvsKO	0		ARF5	anti-GSG1L(#Ab3): WTvsKO	0
RS25	anti-GSG1L(#Ab1): WTvsKO	0		CAD13	anti-GSG1L(#Ab2): WTvsKO	0		ARF6	anti-GSG1L(#Ab3): WTvsKO	0
RS24	anti-GSG1L(#Ab1): WTvsKO	0		CAD15	anti-GSG1L(#Ab2): WTvsKO	0		ARG33	anti-GSG1L(#Ab3): WTvsKO	0
RS23	anti-GSG1L(#Ab1): WTvsKO	0		CAD18	anti-GSG1L(#Ab2): WTvsKO	0		ARGI2	anti-GSG1L(#Ab3): WTvsKO	0
RS20	anti-GSG1L(#Ab1): WTvsKO	0		CAD20	anti-GSG1L(#Ab2): WTvsKO	0		ARGL1	anti-GSG1L(#Ab3): WTvsKO	0
RS2	anti-GSG1L(#Ab1): WTvsKO	0		CADH2	anti-GSG1L(#Ab2): WTvsKO	0		ARHG2	anti-GSG1L(#Ab3): WTvsKO	0
RS19	anti-GSG1L(#Ab1): WTvsKO	0		CADH7	anti-GSG1L(#Ab2): WTvsKO	0		ARHG7	anti-GSG1L(#Ab3): WTvsKO	0
RS18	anti-GSG1L(#Ab1): WTvsKO	0		CADH8	anti-GSG1L(#Ab2): WTvsKO	0		ARHG9	anti-GSG1L(#Ab3): WTvsKO	0
RS17	anti-GSG1L(#Ab1): WTvsKO	0		CADH9	anti-GSG1L(#Ab2): WTvsKO	0		ARHGA	anti-GSG1L(#Ab3): WTvsKO	0
RS16	anti-GSG1L(#Ab1): WTvsKO	0		CADM3	anti-GSG1L(#Ab2): WTvsKO	0		ARHGH	anti-GSG1L(#Ab3): WTvsKO	0
RS15A	anti-GSG1L(#Ab1): WTvsKO	0		CAH10	anti-GSG1L(#Ab2): WTvsKO	0		ARI4B	anti-GSG1L(#Ab3): WTvsKO	0
RS15	anti-GSG1L(#Ab1): WTvsKO	0		CAHM6	anti-GSG1L(#Ab2): WTvsKO	0		ARL6	anti-GSG1L(#Ab3): WTvsKO	0
RS14	anti-GSG1L(#Ab1): WTvsKO	0		CALB1	anti-GSG1L(#Ab2): WTvsKO	0		ARL8B	anti-GSG1L(#Ab3): WTvsKO	0
RS13	anti-GSG1L(#Ab1): WTvsKO	0		CALD1	anti-GSG1L(#Ab2): WTvsKO	0		ARMC6	anti-GSG1L(#Ab3): WTvsKO	0
RS12	anti-GSG1L(#Ab1): WTvsKO	0		CALL5	anti-GSG1L(#Ab2): WTvsKO	0		ARP2	anti-GSG1L(#Ab3): WTvsKO	0
RS11	anti-GSG1L(#Ab1): WTvsKO	0		CALU	anti-GSG1L(#Ab2): WTvsKO	0		ARP3B	anti-GSG1L(#Ab3): WTvsKO	0
RS10	anti-GSG1L(#Ab1): WTvsKO	0		CALX	anti-GSG1L(#Ab2): WTvsKO	0		ARP3	anti-GSG1L(#Ab3): WTvsKO	0
RRBP1	anti-GSG1L(#Ab1): WTvsKO	0		CAMKV	anti-GSG1L(#Ab2): WTvsKO	0		ARP5L	anti-GSG1L(#Ab3): WTvsKO	0
RRAS2	anti-GSG1L(#Ab1): WTvsKO	0		CAMP1	anti-GSG1L(#Ab2): WTvsKO	0		ARPC2	anti-GSG1L(#Ab3): WTvsKO	0
RRAS	anti-GSG1L(#Ab1): WTvsKO	0		CAMP2	anti-GSG1L(#Ab2): WTvsKO	0		ARPC3	anti-GSG1L(#Ab3): WTvsKO	0
RPTOR	anti-GSG1L(#Ab1): WTvsKO	0		CAMP3	anti-GSG1L(#Ab2): WTvsKO	0		ARPC4	anti-GSG1L(#Ab3): WTvsKO	0
RPP40	anti-GSG1L(#Ab1): WTvsKO	0		CAN1	anti-GSG1L(#Ab2): WTvsKO	0		ARVC	anti-GSG1L(#Ab3): WTvsKO	0
RPP30	anti-GSG1L(#Ab1): WTvsKO	0		CAN2	anti-GSG1L(#Ab2): WTvsKO	0		ARX	anti-GSG1L(#Ab3): WTvsKO	0
RPP29	anti-GSG1L(#Ab1): WTvsKO	0		CAPR1	anti-GSG1L(#Ab2): WTvsKO	0		ASAH1	anti-GSG1L(#Ab3): WTvsKO	0
RPOC	anti-GSG1L(#Ab1): WTvsKO	0		CAPZB	anti-GSG1L(#Ab2): WTvsKO	0		ASAP1	anti-GSG1L(#Ab3): WTvsKO	0
RPOB	anti-GSG1L(#Ab1): WTvsKO	0		CARL1	anti-GSG1L(#Ab2): WTvsKO	0		ASCC1	anti-GSG1L(#Ab3): WTvsKO	0
RPN2	anti-GSG1L(#Ab1): WTvsKO	0		CAS1	anti-GSG1L(#Ab2): WTvsKO	0		ASCC3	anti-GSG1L(#Ab3): WTvsKO	0
RPN1	anti-GSG1L(#Ab1): WTvsKO	0		CAS2	anti-GSG1L(#Ab2): WTvsKO	0		ASGL1	anti-GSG1L(#Ab3): WTvsKO	0
RPGF4	anti-GSG1L(#Ab1): WTvsKO	0		CASB	anti-GSG1L(#Ab2): WTvsKO	0		ASPH1	anti-GSG1L(#Ab3): WTvsKO	0
RPGF2	anti-GSG1L(#Ab1): WTvsKO	0		CASK	anti-GSG1L(#Ab2): WTvsKO	0		ASPH2	anti-GSG1L(#Ab3): WTvsKO	0
RPB2	anti-GSG1L(#Ab1): WTvsKO	0		CASPE	anti-GSG1L(#Ab2): WTvsKO	0		ASSY	anti-GSG1L(#Ab3): WTvsKO	0
RP3A	anti-GSG1L(#Ab1): WTvsKO	0.0041877		CATD	anti-GSG1L(#Ab2): WTvsKO	0		ASTN1	anti-GSG1L(#Ab3): WTvsKO	0
ROS1	anti-GSG1L(#Ab1): WTvsKO	0		CAV1	anti-GSG1L(#Ab2): WTvsKO	0		ASTRA	anti-GSG1L(#Ab3): WTvsKO	0
ROGDI	anti-GSG1L(#Ab1): WTvsKO	0		CAZA1	anti-GSG1L(#Ab2): WTvsKO	0		ASTRB	anti-GSG1L(#Ab3): WTvsKO	0
ROCK2	anti-GSG1L(#Ab1): WTvsKO	0		CAZA2	anti-GSG1L(#Ab2): WTvsKO	0		AT131	anti-GSG1L(#Ab3): WTvsKO	0
ROAA	anti-GSG1L(#Ab1): WTvsKO	0		CBAR2	anti-GSG1L(#Ab2): WTvsKO	0		AT1B1	anti-GSG1L(#Ab3): WTvsKO	0
ROA3	anti-GSG1L(#Ab1): WTvsKO	0		CBLN1	anti-GSG1L(#Ab2): WTvsKO	0		AT1B2	anti-GSG1L(#Ab3): WTvsKO	0
ROA2	anti-GSG1L(#Ab1): WTvsKO	0		CBLN3	anti-GSG1L(#Ab2): WTvsKO	0		AT1B3	anti-GSG1L(#Ab3): WTvsKO	0
ROA1	anti-GSG1L(#Ab1): WTvsKO	0		CBPA4	anti-GSG1L(#Ab2): WTvsKO	0		AT2A2	anti-GSG1L(#Ab3): WTvsKO	0
ROA0	anti-GSG1L(#Ab1): WTvsKO	0		CBPC6	anti-GSG1L(#Ab2): WTvsKO	0		AT2B3	anti-GSG1L(#Ab3): WTvsKO	0
RO52	anti-GSG1L(#Ab1): WTvsKO	0		CBPE	anti-GSG1L(#Ab2): WTvsKO	0		AT2C1	anti-GSG1L(#Ab3): WTvsKO	0
RNK	anti-GSG1L(#Ab1): WTvsKO	0		CBPM	anti-GSG1L(#Ab2): WTvsKO	0		AT5F1	anti-GSG1L(#Ab3): WTvsKO	0
RNF14	anti-GSG1L(#Ab1): WTvsKO	0		CBX3	anti-GSG1L(#Ab2): WTvsKO	0		ATAD1	anti-GSG1L(#Ab3): WTvsKO	0
RND2	anti-GSG1L(#Ab1): WTvsKO	0		CC020	anti-GSG1L(#Ab2): WTvsKO	0		ATAD3	anti-GSG1L(#Ab3): WTvsKO	0
RN216	anti-GSG1L(#Ab1): WTvsKO	0		CC127	anti-GSG1L(#Ab2): WTvsKO	0		ATAT	anti-GSG1L(#Ab3): WTvsKO	0
RN214	anti-GSG1L(#Ab1): WTvsKO	0		CC150	anti-GSG1L(#Ab2): WTvsKO	0		ATG7	anti-GSG1L(#Ab3): WTvsKO	0
RN213	anti-GSG1L(#Ab1): WTvsKO	0		CC168	anti-GSG1L(#Ab2): WTvsKO	0		ATG9A	anti-GSG1L(#Ab3): WTvsKO	0
RN170	anti-GSG1L(#Ab1): WTvsKO	0		CC170	anti-GSG1L(#Ab2): WTvsKO	0		ATLA1	anti-GSG1L(#Ab3): WTvsKO	0
RMXRL	anti-GSG1L(#Ab1): WTvsKO	0.45935		CC171	anti-GSG1L(#Ab2): WTvsKO	0		ATP5H	anti-GSG1L(#Ab3): WTvsKO	0
RMD3	anti-GSG1L(#Ab1): WTvsKO	0		CC177	anti-GSG1L(#Ab2): WTvsKO	0		ATP5I	anti-GSG1L(#Ab3): WTvsKO	0
RM53	anti-GSG1L(#Ab1): WTvsKO	0		CC186	anti-GSG1L(#Ab2): WTvsKO	0		ATP5L	anti-GSG1L(#Ab3): WTvsKO	0
RM48	anti-GSG1L(#Ab1): WTvsKO	0		CC50A	anti-GSG1L(#Ab2): WTvsKO	0		ATP68	anti-GSG1L(#Ab3): WTvsKO	0
RM47	anti-GSG1L(#Ab1): WTvsKO	0		CC88B	anti-GSG1L(#Ab2): WTvsKO	0		ATP8	anti-GSG1L(#Ab3): WTvsKO	0
RM46	anti-GSG1L(#Ab1): WTvsKO	0		CCAR2	anti-GSG1L(#Ab2): WTvsKO	0		ATP9A	anti-GSG1L(#Ab3): WTvsKO	0
RM44	anti-GSG1L(#Ab1): WTvsKO	0		CCD14	anti-GSG1L(#Ab2): WTvsKO	0		ATPA	anti-GSG1L(#Ab3): WTvsKO	0
RM43	anti-GSG1L(#Ab1): WTvsKO	0		CCD15	anti-GSG1L(#Ab2): WTvsKO	0		ATPB	anti-GSG1L(#Ab3): WTvsKO	0
RM41	anti-GSG1L(#Ab1): WTvsKO	0		CCD18	anti-GSG1L(#Ab2): WTvsKO	0		ATPD	anti-GSG1L(#Ab3): WTvsKO	0
RM40	anti-GSG1L(#Ab1): WTvsKO	0		CCD39	anti-GSG1L(#Ab2): WTvsKO	0		ATPG	anti-GSG1L(#Ab3): WTvsKO	0
RM39	anti-GSG1L(#Ab1): WTvsKO	0		CCD47	anti-GSG1L(#Ab2): WTvsKO	0		ATPK	anti-GSG1L(#Ab3): WTvsKO	0
RM38	anti-GSG1L(#Ab1): WTvsKO	0		CCD60	anti-GSG1L(#Ab2): WTvsKO	0		ATPMK	anti-GSG1L(#Ab3): WTvsKO	0
RM28	anti-GSG1L(#Ab1): WTvsKO	0		CCD68	anti-GSG1L(#Ab2): WTvsKO	0		ATPO	anti-GSG1L(#Ab3): WTvsKO	0
RM24	anti-GSG1L(#Ab1): WTvsKO	0		CCD91	anti-GSG1L(#Ab2): WTvsKO	0		ATX2L	anti-GSG1L(#Ab3): WTvsKO	0
RM23	anti-GSG1L(#Ab1): WTvsKO	0		CCD96	anti-GSG1L(#Ab2): WTvsKO	0		ATX2	anti-GSG1L(#Ab3): WTvsKO	0
RM22	anti-GSG1L(#Ab1): WTvsKO	0		CCG5	anti-GSG1L(#Ab2): WTvsKO	0		AUHM	anti-GSG1L(#Ab3): WTvsKO	0
RM21	anti-GSG1L(#Ab1): WTvsKO	0		CCG7	anti-GSG1L(#Ab2): WTvsKO	0		AUXI	anti-GSG1L(#Ab3): WTvsKO	0
RM20	anti-GSG1L(#Ab1): WTvsKO	0		CCHCR	anti-GSG1L(#Ab2): WTvsKO	0		AZI2	anti-GSG1L(#Ab3): WTvsKO	0
RM19	anti-GSG1L(#Ab1): WTvsKO	0		CCSAP	anti-GSG1L(#Ab2): WTvsKO	0		B3AT	anti-GSG1L(#Ab3): WTvsKO	0
RM18	anti-GSG1L(#Ab1): WTvsKO	0		CCSE2	anti-GSG1L(#Ab2): WTvsKO	0		B4GN1	anti-GSG1L(#Ab3): WTvsKO	0
RM17	anti-GSG1L(#Ab1): WTvsKO	0		CD34	anti-GSG1L(#Ab2): WTvsKO	0		BACD1	anti-GSG1L(#Ab3): WTvsKO	0
RM16	anti-GSG1L(#Ab1): WTvsKO	0		CD5R2	anti-GSG1L(#Ab2): WTvsKO	0		BACD2	anti-GSG1L(#Ab3): WTvsKO	0
RM15	anti-GSG1L(#Ab1): WTvsKO	0		CDC42	anti-GSG1L(#Ab2): WTvsKO	0		BACD3	anti-GSG1L(#Ab3): WTvsKO	0
RM14	anti-GSG1L(#Ab1): WTvsKO	0		CDC5L	anti-GSG1L(#Ab2): WTvsKO	0		BACE1	anti-GSG1L(#Ab3): WTvsKO	0
RM13	anti-GSG1L(#Ab1): WTvsKO	0		CDIP1	anti-GSG1L(#Ab2): WTvsKO	0		BACH	anti-GSG1L(#Ab3): WTvsKO	0
RM12	anti-GSG1L(#Ab1): WTvsKO	0		CDIPT	anti-GSG1L(#Ab2): WTvsKO	0		BAF	anti-GSG1L(#Ab3): WTvsKO	0
RM11	anti-GSG1L(#Ab1): WTvsKO	0		CDK17	anti-GSG1L(#Ab2): WTvsKO	0		BAG2	anti-GSG1L(#Ab3): WTvsKO	0
RM10	anti-GSG1L(#Ab1): WTvsKO	0		CDK18	anti-GSG1L(#Ab2): WTvsKO	0		BAG5	anti-GSG1L(#Ab3): WTvsKO	0
RM09	anti-GSG1L(#Ab1): WTvsKO	0		CDK5	anti-GSG1L(#Ab2): WTvsKO	0		BAIP2	anti-GSG1L(#Ab3): WTvsKO	0
RM04	anti-GSG1L(#Ab1): WTvsKO	0		CDKL3	anti-GSG1L(#Ab2): WTvsKO	0		BAP31	anti-GSG1L(#Ab3): WTvsKO	0
RM03	anti-GSG1L(#Ab1): WTvsKO	0		CDKL5	anti-GSG1L(#Ab2): WTvsKO	0		BASI	anti-GSG1L(#Ab3): WTvsKO	0
RM02	anti-GSG1L(#Ab1): WTvsKO	0		CDS2	anti-GSG1L(#Ab2): WTvsKO	0		BASP1	anti-GSG1L(#Ab3): WTvsKO	0
RM01	anti-GSG1L(#Ab1): WTvsKO	0		CDSN	anti-GSG1L(#Ab2): WTvsKO	0		BAZ2B	anti-GSG1L(#Ab3): WTvsKO	0
RLGPB	anti-GSG1L(#Ab1): WTvsKO	0		CE112	anti-GSG1L(#Ab2): WTvsKO	0		BCAS1	anti-GSG1L(#Ab3): WTvsKO	0
RLA2	anti-GSG1L(#Ab1): WTvsKO	0		CE170	anti-GSG1L(#Ab2): WTvsKO	0		BCKD	anti-GSG1L(#Ab3): WTvsKO	0
RLA1	anti-GSG1L(#Ab1): WTvsKO	0		CE290	anti-GSG1L(#Ab2): WTvsKO	0		BCLF1	anti-GSG1L(#Ab3): WTvsKO	0
RLA0	anti-GSG1L(#Ab1): WTvsKO	0		CE350	anti-GSG1L(#Ab2): WTvsKO	0		BCR	anti-GSG1L(#Ab3): WTvsKO	0
RL9	anti-GSG1L(#Ab1): WTvsKO	0		CEIP2	anti-GSG1L(#Ab2): WTvsKO	0		BCS1	anti-GSG1L(#Ab3): WTvsKO	0
RL8	anti-GSG1L(#Ab1): WTvsKO	0		CELF2	anti-GSG1L(#Ab2): WTvsKO	0		BDH	anti-GSG1L(#Ab3): WTvsKO	0
RL7A	anti-GSG1L(#Ab1): WTvsKO	0		CENPE	anti-GSG1L(#Ab2): WTvsKO	0		BEGIN	anti-GSG1L(#Ab3): WTvsKO	0
RL7	anti-GSG1L(#Ab1): WTvsKO	0		CENPF	anti-GSG1L(#Ab2): WTvsKO	0		BIN1	anti-GSG1L(#Ab3): WTvsKO	0
RL6	anti-GSG1L(#Ab1): WTvsKO	0		CEPT1	anti-GSG1L(#Ab2): WTvsKO	0		BIP	anti-GSG1L(#Ab3): WTvsKO	0
RL5	anti-GSG1L(#Ab1): WTvsKO	0		CERS1	anti-GSG1L(#Ab2): WTvsKO	0		BLMH	anti-GSG1L(#Ab3): WTvsKO	0
RL4	anti-GSG1L(#Ab1): WTvsKO	0		CFA47	anti-GSG1L(#Ab2): WTvsKO	0		BMP1	anti-GSG1L(#Ab3): WTvsKO	0
RL38	anti-GSG1L(#Ab1): WTvsKO	0		CFA97	anti-GSG1L(#Ab2): WTvsKO	0		BMP2K	anti-GSG1L(#Ab3): WTvsKO	0
RL36A	anti-GSG1L(#Ab1): WTvsKO	0		CGT	anti-GSG1L(#Ab2): WTvsKO	0		BORG5	anti-GSG1L(#Ab3): WTvsKO	0
RL36	anti-GSG1L(#Ab1): WTvsKO	0		CH1B2	anti-GSG1L(#Ab2): WTvsKO	0		BPIA1	anti-GSG1L(#Ab3): WTvsKO	0
RL35A	anti-GSG1L(#Ab1): WTvsKO	0		CHD9	anti-GSG1L(#Ab2): WTvsKO	0		BPIB1	anti-GSG1L(#Ab3): WTvsKO	0
RL35	anti-GSG1L(#Ab1): WTvsKO	0		CHIP	anti-GSG1L(#Ab2): WTvsKO	0		BRK1	anti-GSG1L(#Ab3): WTvsKO	0
RL34	anti-GSG1L(#Ab1): WTvsKO	0		CHM2A	anti-GSG1L(#Ab2): WTvsKO	0		BRNP1	anti-GSG1L(#Ab3): WTvsKO	0
RL32	anti-GSG1L(#Ab1): WTvsKO	0		CHM2B	anti-GSG1L(#Ab2): WTvsKO	0		BRSK1	anti-GSG1L(#Ab3): WTvsKO	0
RL31	anti-GSG1L(#Ab1): WTvsKO	0		CHM4B	anti-GSG1L(#Ab2): WTvsKO	0		BSCL2	anti-GSG1L(#Ab3): WTvsKO	0
RL30	anti-GSG1L(#Ab1): WTvsKO	0		CHMP3	anti-GSG1L(#Ab2): WTvsKO	0		BSN	anti-GSG1L(#Ab3): WTvsKO	0
RL3	anti-GSG1L(#Ab1): WTvsKO	0		CHMP5	anti-GSG1L(#Ab2): WTvsKO	0		BTBDA	anti-GSG1L(#Ab3): WTvsKO	0
RL29	anti-GSG1L(#Ab1): WTvsKO	0		CHMP6	anti-GSG1L(#Ab2): WTvsKO	0		BTBDH	anti-GSG1L(#Ab3): WTvsKO	0
RL28	anti-GSG1L(#Ab1): WTvsKO	0		CHP1	anti-GSG1L(#Ab2): WTvsKO	0		C10	anti-GSG1L(#Ab3): WTvsKO	0
RL27A	anti-GSG1L(#Ab1): WTvsKO	0		CHRD1	anti-GSG1L(#Ab2): WTvsKO	0		C170B	anti-GSG1L(#Ab3): WTvsKO	0
RL27	anti-GSG1L(#Ab1): WTvsKO	0		CHTOP	anti-GSG1L(#Ab2): WTvsKO	0		C1QA	anti-GSG1L(#Ab3): WTvsKO	0
RL26	anti-GSG1L(#Ab1): WTvsKO	0		CILK1	anti-GSG1L(#Ab2): WTvsKO	0		C1QB	anti-GSG1L(#Ab3): WTvsKO	0
RL24	anti-GSG1L(#Ab1): WTvsKO	0		CING	anti-GSG1L(#Ab2): WTvsKO	0		C1QC	anti-GSG1L(#Ab3): WTvsKO	0
RL23A	anti-GSG1L(#Ab1): WTvsKO	0		CIRBP	anti-GSG1L(#Ab2): WTvsKO	0		C1QL2	anti-GSG1L(#Ab3): WTvsKO	0
RL23	anti-GSG1L(#Ab1): WTvsKO	0		CISD1	anti-GSG1L(#Ab2): WTvsKO	0		C1QL3	anti-GSG1L(#Ab3): WTvsKO	0
RL22L	anti-GSG1L(#Ab1): WTvsKO	0		CISY	anti-GSG1L(#Ab2): WTvsKO	0		C1QT4	anti-GSG1L(#Ab3): WTvsKO	0
RL22	anti-GSG1L(#Ab1): WTvsKO	0		CK5P1	anti-GSG1L(#Ab2): WTvsKO	0		C1TC	anti-GSG1L(#Ab3): WTvsKO	0
RL21	anti-GSG1L(#Ab1): WTvsKO	0		CK5P2	anti-GSG1L(#Ab2): WTvsKO	0		C1TM	anti-GSG1L(#Ab3): WTvsKO	0
RL2	anti-GSG1L(#Ab1): WTvsKO	0		CK5P3	anti-GSG1L(#Ab2): WTvsKO	0		C2C2L	anti-GSG1L(#Ab3): WTvsKO	0
RL19	anti-GSG1L(#Ab1): WTvsKO	0		CKAP4	anti-GSG1L(#Ab2): WTvsKO	0		C2CD3	anti-GSG1L(#Ab3): WTvsKO	0
RL18A	anti-GSG1L(#Ab1): WTvsKO	0		CKAP5	anti-GSG1L(#Ab2): WTvsKO	0		C2CD5	anti-GSG1L(#Ab3): WTvsKO	0
RL18	anti-GSG1L(#Ab1): WTvsKO	0		CL16A	anti-GSG1L(#Ab2): WTvsKO	0		CA043	anti-GSG1L(#Ab3): WTvsKO	0
RL17	anti-GSG1L(#Ab1): WTvsKO	0		CLAP1	anti-GSG1L(#Ab2): WTvsKO	0		CA198	anti-GSG1L(#Ab3): WTvsKO	0
RL15	anti-GSG1L(#Ab1): WTvsKO	0		CLAP2	anti-GSG1L(#Ab2): WTvsKO	0		CA2D3	anti-GSG1L(#Ab3): WTvsKO	0
RL14	anti-GSG1L(#Ab1): WTvsKO	0		CLC2L	anti-GSG1L(#Ab2): WTvsKO	0		CAB39	anti-GSG1L(#Ab3): WTvsKO	0
RL13A	anti-GSG1L(#Ab1): WTvsKO	0		CLCA	anti-GSG1L(#Ab2): WTvsKO	0		CAC1B	anti-GSG1L(#Ab3): WTvsKO	0
RL13	anti-GSG1L(#Ab1): WTvsKO	0		CLCB	anti-GSG1L(#Ab2): WTvsKO	0		CAC1C	anti-GSG1L(#Ab3): WTvsKO	0
RL12	anti-GSG1L(#Ab1): WTvsKO	0		CLCN3	anti-GSG1L(#Ab2): WTvsKO	0		CACB3	anti-GSG1L(#Ab3): WTvsKO	0
RL11	anti-GSG1L(#Ab1): WTvsKO	0		CLD10	anti-GSG1L(#Ab2): WTvsKO	0		CACO1	anti-GSG1L(#Ab3): WTvsKO	0
RL10A	anti-GSG1L(#Ab1): WTvsKO	0		CLD11	anti-GSG1L(#Ab2): WTvsKO	0		CAD10	anti-GSG1L(#Ab3): WTvsKO	0
RL10	anti-GSG1L(#Ab1): WTvsKO	0		CLD12	anti-GSG1L(#Ab2): WTvsKO	0		CAD11	anti-GSG1L(#Ab3): WTvsKO	0
RIMS4	anti-GSG1L(#Ab1): WTvsKO	0		CLH1	anti-GSG1L(#Ab2): WTvsKO	0		CAD12	anti-GSG1L(#Ab3): WTvsKO	0
RIMS2	anti-GSG1L(#Ab1): WTvsKO	0		CLIP2	anti-GSG1L(#Ab2): WTvsKO	0		CAD13	anti-GSG1L(#Ab3): WTvsKO	0
RIMS1	anti-GSG1L(#Ab1): WTvsKO	0		CLIP3	anti-GSG1L(#Ab2): WTvsKO	0		CAD15	anti-GSG1L(#Ab3): WTvsKO	0
RIMB2	anti-GSG1L(#Ab1): WTvsKO	0		CLMN	anti-GSG1L(#Ab2): WTvsKO	0		CAD18	anti-GSG1L(#Ab3): WTvsKO	0
RICTR	anti-GSG1L(#Ab1): WTvsKO	0		CLPB	anti-GSG1L(#Ab2): WTvsKO	0		CAD20	anti-GSG1L(#Ab3): WTvsKO	0
RHOG	anti-GSG1L(#Ab1): WTvsKO	0		CLPT1	anti-GSG1L(#Ab2): WTvsKO	0		CADH4	anti-GSG1L(#Ab3): WTvsKO	0
RHOF	anti-GSG1L(#Ab1): WTvsKO	0		CLPX	anti-GSG1L(#Ab2): WTvsKO	0		CADH6	anti-GSG1L(#Ab3): WTvsKO	0
RHOB	anti-GSG1L(#Ab1): WTvsKO	0		CMC1	anti-GSG1L(#Ab2): WTvsKO	0		CADH7	anti-GSG1L(#Ab3): WTvsKO	0
RHOA	anti-GSG1L(#Ab1): WTvsKO	0		CN37	anti-GSG1L(#Ab2): WTvsKO	0		CADH8	anti-GSG1L(#Ab3): WTvsKO	0
RHG44	anti-GSG1L(#Ab1): WTvsKO	0		CNIH3	anti-GSG1L(#Ab2): WTvsKO	0		CADH9	anti-GSG1L(#Ab3): WTvsKO	0
RHG39	anti-GSG1L(#Ab1): WTvsKO	0		CNKR2	anti-GSG1L(#Ab2): WTvsKO	0		CAH10	anti-GSG1L(#Ab3): WTvsKO	0
RHG33	anti-GSG1L(#Ab1): WTvsKO	0		CNNM1	anti-GSG1L(#Ab2): WTvsKO	0		CAHM6	anti-GSG1L(#Ab3): WTvsKO	0
RHG32	anti-GSG1L(#Ab1): WTvsKO	0		CNO10	anti-GSG1L(#Ab2): WTvsKO	0		CALD1	anti-GSG1L(#Ab3): WTvsKO	0
RHG26	anti-GSG1L(#Ab1): WTvsKO	0		CNO11	anti-GSG1L(#Ab2): WTvsKO	0		CALL5	anti-GSG1L(#Ab3): WTvsKO	0
RHG23	anti-GSG1L(#Ab1): WTvsKO	0		CNOT1	anti-GSG1L(#Ab2): WTvsKO	0		CALR	anti-GSG1L(#Ab3): WTvsKO	0
RHG21	anti-GSG1L(#Ab1): WTvsKO	0		CNOT3	anti-GSG1L(#Ab2): WTvsKO	0		CALU	anti-GSG1L(#Ab3): WTvsKO	0
RHEB	anti-GSG1L(#Ab1): WTvsKO	0		CNOT7	anti-GSG1L(#Ab2): WTvsKO	0		CALX	anti-GSG1L(#Ab3): WTvsKO	0
RHDF1	anti-GSG1L(#Ab1): WTvsKO	0		CNOT9	anti-GSG1L(#Ab2): WTvsKO	0		CAMKV	anti-GSG1L(#Ab3): WTvsKO	0
RHBT2	anti-GSG1L(#Ab1): WTvsKO	0		CNR1	anti-GSG1L(#Ab2): WTvsKO	0		CAMP1	anti-GSG1L(#Ab3): WTvsKO	0
RHBL3	anti-GSG1L(#Ab1): WTvsKO	0		CNRP1	anti-GSG1L(#Ab2): WTvsKO	0		CAMP2	anti-GSG1L(#Ab3): WTvsKO	0
RHBL1	anti-GSG1L(#Ab1): WTvsKO	0		CNTN1	anti-GSG1L(#Ab2): WTvsKO	0		CAMP3	anti-GSG1L(#Ab3): WTvsKO	0
RHBD2	anti-GSG1L(#Ab1): WTvsKO	0		CNTP1	anti-GSG1L(#Ab2): WTvsKO	0		CAN1	anti-GSG1L(#Ab3): WTvsKO	0
RGS9	anti-GSG1L(#Ab1): WTvsKO	0		CNTP3	anti-GSG1L(#Ab2): WTvsKO	0		CAN2	anti-GSG1L(#Ab3): WTvsKO	0
RGS7	anti-GSG1L(#Ab1): WTvsKO	0		CNTRL	anti-GSG1L(#Ab2): WTvsKO	0		CAPR1	anti-GSG1L(#Ab3): WTvsKO	0
RGS17	anti-GSG1L(#Ab1): WTvsKO	0		CO1A1	anti-GSG1L(#Ab2): WTvsKO	0		CAPZB	anti-GSG1L(#Ab3): WTvsKO	0
RGRF2	anti-GSG1L(#Ab1): WTvsKO	0		CO3	anti-GSG1L(#Ab2): WTvsKO	0		CARL1	anti-GSG1L(#Ab3): WTvsKO	0
RGRF1	anti-GSG1L(#Ab1): WTvsKO	0		CO4A3	anti-GSG1L(#Ab2): WTvsKO	0		CAS2	anti-GSG1L(#Ab3): WTvsKO	0
RGPA2	anti-GSG1L(#Ab1): WTvsKO	0		CO7A1	anti-GSG1L(#Ab2): WTvsKO	0		CASB	anti-GSG1L(#Ab3): WTvsKO	0
RGPA1	anti-GSG1L(#Ab1): WTvsKO	0		COF1	anti-GSG1L(#Ab2): WTvsKO	0		CASK	anti-GSG1L(#Ab3): WTvsKO	0
RFOX2	anti-GSG1L(#Ab1): WTvsKO	0		COR1C	anti-GSG1L(#Ab2): WTvsKO	0		CASPE	anti-GSG1L(#Ab3): WTvsKO	0
RFIP5	anti-GSG1L(#Ab1): WTvsKO	0		COR2A	anti-GSG1L(#Ab2): WTvsKO	0		CATA	anti-GSG1L(#Ab3): WTvsKO	0
RFIP2	anti-GSG1L(#Ab1): WTvsKO	0		COR2B	anti-GSG1L(#Ab2): WTvsKO	0		CATD	anti-GSG1L(#Ab3): WTvsKO	0
RER1	anti-GSG1L(#Ab1): WTvsKO	0		COX15	anti-GSG1L(#Ab2): WTvsKO	0		CAV1	anti-GSG1L(#Ab3): WTvsKO	0
REPS1	anti-GSG1L(#Ab1): WTvsKO	0		COX1	anti-GSG1L(#Ab2): WTvsKO	0		CAZA1	anti-GSG1L(#Ab3): WTvsKO	0
RENT1	anti-GSG1L(#Ab1): WTvsKO	0		COX2	anti-GSG1L(#Ab2): WTvsKO	0		CAZA2	anti-GSG1L(#Ab3): WTvsKO	0
RENR	anti-GSG1L(#Ab1): WTvsKO	0		COX41	anti-GSG1L(#Ab2): WTvsKO	0		CBAR2	anti-GSG1L(#Ab3): WTvsKO	0
RELN	anti-GSG1L(#Ab1): WTvsKO	0		COX5A	anti-GSG1L(#Ab2): WTvsKO	0		CBLN1	anti-GSG1L(#Ab3): WTvsKO	0
RELL2	anti-GSG1L(#Ab1): WTvsKO	0		COX5B	anti-GSG1L(#Ab2): WTvsKO	0		CBLN3	anti-GSG1L(#Ab3): WTvsKO	0
REF	anti-GSG1L(#Ab1): WTvsKO	0.0036089		CP110	anti-GSG1L(#Ab2): WTvsKO	0		CBPA4	anti-GSG1L(#Ab3): WTvsKO	0
REEP5	anti-GSG1L(#Ab1): WTvsKO	0		CP131	anti-GSG1L(#Ab2): WTvsKO	0		CBPC6	anti-GSG1L(#Ab3): WTvsKO	0
REEP3	anti-GSG1L(#Ab1): WTvsKO	0		CP46A	anti-GSG1L(#Ab2): WTvsKO	0		CBPE	anti-GSG1L(#Ab3): WTvsKO	0
REEP2	anti-GSG1L(#Ab1): WTvsKO	0		CPNE4	anti-GSG1L(#Ab2): WTvsKO	0		CBPM	anti-GSG1L(#Ab3): WTvsKO	0
REEP1	anti-GSG1L(#Ab1): WTvsKO	0		CPNE6	anti-GSG1L(#Ab2): WTvsKO	0		CBX3	anti-GSG1L(#Ab3): WTvsKO	0
RECQ1	anti-GSG1L(#Ab1): WTvsKO	0		CPNE8	anti-GSG1L(#Ab2): WTvsKO	0		CC020	anti-GSG1L(#Ab3): WTvsKO	0
RDH14	anti-GSG1L(#Ab1): WTvsKO	0		CPNS1	anti-GSG1L(#Ab2): WTvsKO	0		CC127	anti-GSG1L(#Ab3): WTvsKO	0
RDH13	anti-GSG1L(#Ab1): WTvsKO	0		CPSF1	anti-GSG1L(#Ab2): WTvsKO	0		CC168	anti-GSG1L(#Ab3): WTvsKO	0
RDH11	anti-GSG1L(#Ab1): WTvsKO	0		CPSF2	anti-GSG1L(#Ab2): WTvsKO	0		CC170	anti-GSG1L(#Ab3): WTvsKO	0
RD21L	anti-GSG1L(#Ab1): WTvsKO	0		CPSF3	anti-GSG1L(#Ab2): WTvsKO	0		CC177	anti-GSG1L(#Ab3): WTvsKO	0
RCN2	anti-GSG1L(#Ab1): WTvsKO	0		CPSF5	anti-GSG1L(#Ab2): WTvsKO	0		CC186	anti-GSG1L(#Ab3): WTvsKO	0
RCN1	anti-GSG1L(#Ab1): WTvsKO	0		CPSF6	anti-GSG1L(#Ab2): WTvsKO	0		CC50A	anti-GSG1L(#Ab3): WTvsKO	0
RBP56	anti-GSG1L(#Ab1): WTvsKO	0		CPSF7	anti-GSG1L(#Ab2): WTvsKO	0		CCAR2	anti-GSG1L(#Ab3): WTvsKO	0
RBP1	anti-GSG1L(#Ab1): WTvsKO	0		CPSM	anti-GSG1L(#Ab2): WTvsKO	0		CCD14	anti-GSG1L(#Ab3): WTvsKO	0
RBMX	anti-GSG1L(#Ab1): WTvsKO	0		CPT1A	anti-GSG1L(#Ab2): WTvsKO	0		CCD15	anti-GSG1L(#Ab3): WTvsKO	0
RBM39	anti-GSG1L(#Ab1): WTvsKO	0		CPT1C	anti-GSG1L(#Ab2): WTvsKO	0		CCD18	anti-GSG1L(#Ab3): WTvsKO	0
RBM25	anti-GSG1L(#Ab1): WTvsKO	0		CRAC1	anti-GSG1L(#Ab2): WTvsKO	0		CCD30	anti-GSG1L(#Ab3): WTvsKO	0
RBM15	anti-GSG1L(#Ab1): WTvsKO	0		CRCM1	anti-GSG1L(#Ab2): WTvsKO	0		CCD47	anti-GSG1L(#Ab3): WTvsKO	0
RBM14	anti-GSG1L(#Ab1): WTvsKO	0		CREL1	anti-GSG1L(#Ab2): WTvsKO	0		CCD60	anti-GSG1L(#Ab3): WTvsKO	0
RBCC1	anti-GSG1L(#Ab1): WTvsKO	0		CRIP2	anti-GSG1L(#Ab2): WTvsKO	0		CCD68	anti-GSG1L(#Ab3): WTvsKO	0
RB6I2	anti-GSG1L(#Ab1): WTvsKO	0		CROCC	anti-GSG1L(#Ab2): WTvsKO	0		CCD91	anti-GSG1L(#Ab3): WTvsKO	0
RB39B	anti-GSG1L(#Ab1): WTvsKO	0		CRYM	anti-GSG1L(#Ab2): WTvsKO	0		CCG5	anti-GSG1L(#Ab3): WTvsKO	0
RB39A	anti-GSG1L(#Ab1): WTvsKO	0		CSDE1	anti-GSG1L(#Ab2): WTvsKO	0		CCG7	anti-GSG1L(#Ab3): WTvsKO	0
RB33B	anti-GSG1L(#Ab1): WTvsKO	0		CSK22	anti-GSG1L(#Ab2): WTvsKO	0		CCSAP	anti-GSG1L(#Ab3): WTvsKO	0
RB33A	anti-GSG1L(#Ab1): WTvsKO	0		CSK2B	anti-GSG1L(#Ab2): WTvsKO	0		CCSE2	anti-GSG1L(#Ab3): WTvsKO	0
RB27B	anti-GSG1L(#Ab1): WTvsKO	0		CSKI1	anti-GSG1L(#Ab2): WTvsKO	0		CD34	anti-GSG1L(#Ab3): WTvsKO	0
RB11B	anti-GSG1L(#Ab1): WTvsKO	0		CSKI2	anti-GSG1L(#Ab2): WTvsKO	0		CD47	anti-GSG1L(#Ab3): WTvsKO	0
RASM	anti-GSG1L(#Ab1): WTvsKO	0.28493		CSKP	anti-GSG1L(#Ab2): WTvsKO	0		CD5R2	anti-GSG1L(#Ab3): WTvsKO	0
RASL1	anti-GSG1L(#Ab1): WTvsKO	0		CSN3	anti-GSG1L(#Ab2): WTvsKO	0		CDC42	anti-GSG1L(#Ab3): WTvsKO	0
RASK	anti-GSG1L(#Ab1): WTvsKO	0		CSN4	anti-GSG1L(#Ab2): WTvsKO	0		CDC5L	anti-GSG1L(#Ab3): WTvsKO	0
RASF5	anti-GSG1L(#Ab1): WTvsKO	0		CSN5	anti-GSG1L(#Ab2): WTvsKO	0		CDIP1	anti-GSG1L(#Ab3): WTvsKO	0
RASA3	anti-GSG1L(#Ab1): WTvsKO	0		CSN7A	anti-GSG1L(#Ab2): WTvsKO	0		CDIPT	anti-GSG1L(#Ab3): WTvsKO	0
RAP2C	anti-GSG1L(#Ab1): WTvsKO	0		CSPG2	anti-GSG1L(#Ab2): WTvsKO	0		CDK17	anti-GSG1L(#Ab3): WTvsKO	0
RAP2B	anti-GSG1L(#Ab1): WTvsKO	0		CSRP1	anti-GSG1L(#Ab2): WTvsKO	0		CDK5	anti-GSG1L(#Ab3): WTvsKO	0
RAP2A	anti-GSG1L(#Ab1): WTvsKO	0		CT2NL	anti-GSG1L(#Ab2): WTvsKO	0		CDKL3	anti-GSG1L(#Ab3): WTvsKO	0
RAN	anti-GSG1L(#Ab1): WTvsKO	0		CTBP1	anti-GSG1L(#Ab2): WTvsKO	0		CDKL5	anti-GSG1L(#Ab3): WTvsKO	0
RALYL	anti-GSG1L(#Ab1): WTvsKO	0		CTIP	anti-GSG1L(#Ab2): WTvsKO	0		CDSN	anti-GSG1L(#Ab3): WTvsKO	0
RALY	anti-GSG1L(#Ab1): WTvsKO	0		CTNA1	anti-GSG1L(#Ab2): WTvsKO	0		CE112	anti-GSG1L(#Ab3): WTvsKO	0
RALB	anti-GSG1L(#Ab1): WTvsKO	0		CTNA2	anti-GSG1L(#Ab2): WTvsKO	0		CE170	anti-GSG1L(#Ab3): WTvsKO	0
RALA	anti-GSG1L(#Ab1): WTvsKO	0		CTNA3	anti-GSG1L(#Ab2): WTvsKO	0		CE290	anti-GSG1L(#Ab3): WTvsKO	0
RAF1	anti-GSG1L(#Ab1): WTvsKO	0		CTNB1	anti-GSG1L(#Ab2): WTvsKO	0		CEIP2	anti-GSG1L(#Ab3): WTvsKO	0
RAE1L	anti-GSG1L(#Ab1): WTvsKO	0		CTND1	anti-GSG1L(#Ab2): WTvsKO	0		CELF4	anti-GSG1L(#Ab3): WTvsKO	0
RADI	anti-GSG1L(#Ab1): WTvsKO	0		CTND2	anti-GSG1L(#Ab2): WTvsKO	0		CEPT1	anti-GSG1L(#Ab3): WTvsKO	0
RACK1	anti-GSG1L(#Ab1): WTvsKO	0		CTRO	anti-GSG1L(#Ab2): WTvsKO	0		CERK1	anti-GSG1L(#Ab3): WTvsKO	0
RAC1	anti-GSG1L(#Ab1): WTvsKO	0		CTTB2	anti-GSG1L(#Ab2): WTvsKO	0		CERS1	anti-GSG1L(#Ab3): WTvsKO	0
RABL6	anti-GSG1L(#Ab1): WTvsKO	0		CX6A1	anti-GSG1L(#Ab2): WTvsKO	0		CFA47	anti-GSG1L(#Ab3): WTvsKO	0
RABE1	anti-GSG1L(#Ab1): WTvsKO	0		CX6B1	anti-GSG1L(#Ab2): WTvsKO	0		CFA97	anti-GSG1L(#Ab3): WTvsKO	0
RAB9A	anti-GSG1L(#Ab1): WTvsKO	0		CXA1	anti-GSG1L(#Ab2): WTvsKO	0		CGT	anti-GSG1L(#Ab3): WTvsKO	0
RAB7A	anti-GSG1L(#Ab1): WTvsKO	0		CXB1	anti-GSG1L(#Ab2): WTvsKO	0		CH10	anti-GSG1L(#Ab3): WTvsKO	0
RAB6B	anti-GSG1L(#Ab1): WTvsKO	0		CXB6	anti-GSG1L(#Ab2): WTvsKO	0		CH60	anti-GSG1L(#Ab3): WTvsKO	0
RAB6A	anti-GSG1L(#Ab1): WTvsKO	0		CXG1	anti-GSG1L(#Ab2): WTvsKO	0		CHD9	anti-GSG1L(#Ab3): WTvsKO	0
RAB5C	anti-GSG1L(#Ab1): WTvsKO	0		CYFP1	anti-GSG1L(#Ab2): WTvsKO	0		CHIP	anti-GSG1L(#Ab3): WTvsKO	0
RAB5B	anti-GSG1L(#Ab1): WTvsKO	0		CYFP2	anti-GSG1L(#Ab2): WTvsKO	0		CHMP5	anti-GSG1L(#Ab3): WTvsKO	0
RAB5A	anti-GSG1L(#Ab1): WTvsKO	0		CYH1	anti-GSG1L(#Ab2): WTvsKO	0		CHMP6	anti-GSG1L(#Ab3): WTvsKO	0
RAB4B	anti-GSG1L(#Ab1): WTvsKO	0		CYH3	anti-GSG1L(#Ab2): WTvsKO	0		CHP1	anti-GSG1L(#Ab3): WTvsKO	0
RAB4A	anti-GSG1L(#Ab1): WTvsKO	0		CYLD	anti-GSG1L(#Ab2): WTvsKO	0		CHRD1	anti-GSG1L(#Ab3): WTvsKO	0
RAB3C	anti-GSG1L(#Ab1): WTvsKO	0		CYRIA	anti-GSG1L(#Ab2): WTvsKO	0		CHTOP	anti-GSG1L(#Ab3): WTvsKO	0
RAB3B	anti-GSG1L(#Ab1): WTvsKO	0		CYTA	anti-GSG1L(#Ab2): WTvsKO	0		CILK1	anti-GSG1L(#Ab3): WTvsKO	0
RAB3A	anti-GSG1L(#Ab1): WTvsKO	0		CYTC	anti-GSG1L(#Ab2): WTvsKO	0		CING	anti-GSG1L(#Ab3): WTvsKO	0
RAB35	anti-GSG1L(#Ab1): WTvsKO	0		CYTSA	anti-GSG1L(#Ab2): WTvsKO	0		CIRBP	anti-GSG1L(#Ab3): WTvsKO	0
RAB31	anti-GSG1L(#Ab1): WTvsKO	0		CYTSB	anti-GSG1L(#Ab2): WTvsKO	0		CISD3	anti-GSG1L(#Ab3): WTvsKO	0
RAB30	anti-GSG1L(#Ab1): WTvsKO	0		DAAM1	anti-GSG1L(#Ab2): WTvsKO	0		CISY	anti-GSG1L(#Ab3): WTvsKO	0
RAB2B	anti-GSG1L(#Ab1): WTvsKO	0		DAB2P	anti-GSG1L(#Ab2): WTvsKO	0		CK5P1	anti-GSG1L(#Ab3): WTvsKO	0
RAB2A	anti-GSG1L(#Ab1): WTvsKO	0		DAD1	anti-GSG1L(#Ab2): WTvsKO	0		CK5P2	anti-GSG1L(#Ab3): WTvsKO	0
RAB21	anti-GSG1L(#Ab1): WTvsKO	0		DAPK3	anti-GSG1L(#Ab2): WTvsKO	0		CKAP4	anti-GSG1L(#Ab3): WTvsKO	0
RAB1B	anti-GSG1L(#Ab1): WTvsKO	0		DAPLE	anti-GSG1L(#Ab2): WTvsKO	0		CKAP5	anti-GSG1L(#Ab3): WTvsKO	0
RAB1A	anti-GSG1L(#Ab1): WTvsKO	0		DC1I1	anti-GSG1L(#Ab2): WTvsKO	0		CL16A	anti-GSG1L(#Ab3): WTvsKO	0
RAB18	anti-GSG1L(#Ab1): WTvsKO	0		DC1I2	anti-GSG1L(#Ab2): WTvsKO	0		CLAP1	anti-GSG1L(#Ab3): WTvsKO	0
RAB15	anti-GSG1L(#Ab1): WTvsKO	0		DC1L1	anti-GSG1L(#Ab2): WTvsKO	0		CLAP2	anti-GSG1L(#Ab3): WTvsKO	0
RAB14	anti-GSG1L(#Ab1): WTvsKO	0.14495		DC1L2	anti-GSG1L(#Ab2): WTvsKO	0		CLC2L	anti-GSG1L(#Ab3): WTvsKO	0
RAB12	anti-GSG1L(#Ab1): WTvsKO	0		DCAF7	anti-GSG1L(#Ab2): WTvsKO	0		CLCA	anti-GSG1L(#Ab3): WTvsKO	0
RAB10	anti-GSG1L(#Ab1): WTvsKO	0		DCD	anti-GSG1L(#Ab2): WTvsKO	0		CLCB	anti-GSG1L(#Ab3): WTvsKO	0
RA51B	anti-GSG1L(#Ab1): WTvsKO	0		DCLK1	anti-GSG1L(#Ab2): WTvsKO	0		CLCN3	anti-GSG1L(#Ab3): WTvsKO	0
R7BP	anti-GSG1L(#Ab1): WTvsKO	0		DCLK2	anti-GSG1L(#Ab2): WTvsKO	0		CLD10	anti-GSG1L(#Ab3): WTvsKO	0
QCR9	anti-GSG1L(#Ab1): WTvsKO	0		DCMC	anti-GSG1L(#Ab2): WTvsKO	0		CLH1	anti-GSG1L(#Ab3): WTvsKO	0
QCR8	anti-GSG1L(#Ab1): WTvsKO	0		DCTN1	anti-GSG1L(#Ab2): WTvsKO	0		CLIP1	anti-GSG1L(#Ab3): WTvsKO	0
QCR6	anti-GSG1L(#Ab1): WTvsKO	0		DCTN2	anti-GSG1L(#Ab2): WTvsKO	0		CLIP2	anti-GSG1L(#Ab3): WTvsKO	0
QCR2	anti-GSG1L(#Ab1): WTvsKO	0		DCTN3	anti-GSG1L(#Ab2): WTvsKO	0		CLIP3	anti-GSG1L(#Ab3): WTvsKO	0
QCR1	anti-GSG1L(#Ab1): WTvsKO	0		DCTN4	anti-GSG1L(#Ab2): WTvsKO	0		CLMN	anti-GSG1L(#Ab3): WTvsKO	0
PYR1	anti-GSG1L(#Ab1): WTvsKO	0		DCX	anti-GSG1L(#Ab2): WTvsKO	0		CLPB	anti-GSG1L(#Ab3): WTvsKO	0
PYGM	anti-GSG1L(#Ab1): WTvsKO	0		DDX17	anti-GSG1L(#Ab2): WTvsKO	0		CLPT1	anti-GSG1L(#Ab3): WTvsKO	0
PYGB	anti-GSG1L(#Ab1): WTvsKO	0		DDX1	anti-GSG1L(#Ab2): WTvsKO	0		CLPX	anti-GSG1L(#Ab3): WTvsKO	0
PYC	anti-GSG1L(#Ab1): WTvsKO	0		DDX20	anti-GSG1L(#Ab2): WTvsKO	0		CLUS	anti-GSG1L(#Ab3): WTvsKO	0
PXMP4	anti-GSG1L(#Ab1): WTvsKO	0		DDX3X	anti-GSG1L(#Ab2): WTvsKO	0		CMC1	anti-GSG1L(#Ab3): WTvsKO	0
PXL2A	anti-GSG1L(#Ab1): WTvsKO	0		DDX3Y	anti-GSG1L(#Ab2): WTvsKO	0		CN37	anti-GSG1L(#Ab3): WTvsKO	0
PX11B	anti-GSG1L(#Ab1): WTvsKO	0		DDX4	anti-GSG1L(#Ab2): WTvsKO	0		CNDP2	anti-GSG1L(#Ab3): WTvsKO	0
PUSL1	anti-GSG1L(#Ab1): WTvsKO	0		DDX50	anti-GSG1L(#Ab2): WTvsKO	0		CNIH3	anti-GSG1L(#Ab3): WTvsKO	0
PURG	anti-GSG1L(#Ab1): WTvsKO	0		DDX5	anti-GSG1L(#Ab2): WTvsKO	0		CNKR2	anti-GSG1L(#Ab3): WTvsKO	0
PURB	anti-GSG1L(#Ab1): WTvsKO	0		DDX6	anti-GSG1L(#Ab2): WTvsKO	0		CNNM1	anti-GSG1L(#Ab3): WTvsKO	0
PURA	anti-GSG1L(#Ab1): WTvsKO	0		DECR2	anti-GSG1L(#Ab2): WTvsKO	0		CNO10	anti-GSG1L(#Ab3): WTvsKO	0
PUR6	anti-GSG1L(#Ab1): WTvsKO	0		DECR	anti-GSG1L(#Ab2): WTvsKO	0		CNO11	anti-GSG1L(#Ab3): WTvsKO	0
PUR2	anti-GSG1L(#Ab1): WTvsKO	0		DEMA	anti-GSG1L(#Ab2): WTvsKO	0		CNOT1	anti-GSG1L(#Ab3): WTvsKO	0
PUM2	anti-GSG1L(#Ab1): WTvsKO	0		DEN1A	anti-GSG1L(#Ab2): WTvsKO	0		CNOT3	anti-GSG1L(#Ab3): WTvsKO	0
PUM1	anti-GSG1L(#Ab1): WTvsKO	0		DEND	anti-GSG1L(#Ab2): WTvsKO	0		CNOT7	anti-GSG1L(#Ab3): WTvsKO	0
PUF60	anti-GSG1L(#Ab1): WTvsKO	0.12647		DERL1	anti-GSG1L(#Ab2): WTvsKO	0		CNOT9	anti-GSG1L(#Ab3): WTvsKO	0
PTSS2	anti-GSG1L(#Ab1): WTvsKO	0		DESM	anti-GSG1L(#Ab2): WTvsKO	0		CNR1	anti-GSG1L(#Ab3): WTvsKO	0
PTSS1	anti-GSG1L(#Ab1): WTvsKO	0		DESP	anti-GSG1L(#Ab2): WTvsKO	0		CNRP1	anti-GSG1L(#Ab3): WTvsKO	0
PTPRS	anti-GSG1L(#Ab1): WTvsKO	0		DGKB	anti-GSG1L(#Ab2): WTvsKO	0		CNTN1	anti-GSG1L(#Ab3): WTvsKO	0
PTPRR	anti-GSG1L(#Ab1): WTvsKO	0		DGKD	anti-GSG1L(#Ab2): WTvsKO	0		CNTP1	anti-GSG1L(#Ab3): WTvsKO	0
PTPRM	anti-GSG1L(#Ab1): WTvsKO	0		DGKE	anti-GSG1L(#Ab2): WTvsKO	0		CNTP3	anti-GSG1L(#Ab3): WTvsKO	0
PTPRD	anti-GSG1L(#Ab1): WTvsKO	0		DGKG	anti-GSG1L(#Ab2): WTvsKO	0		CNTRL	anti-GSG1L(#Ab3): WTvsKO	0
PTPR2	anti-GSG1L(#Ab1): WTvsKO	0		DGKI	anti-GSG1L(#Ab2): WTvsKO	0		CO1A1	anti-GSG1L(#Ab3): WTvsKO	0
PTPM1	anti-GSG1L(#Ab1): WTvsKO	0		DGKZ	anti-GSG1L(#Ab2): WTvsKO	0		CO3	anti-GSG1L(#Ab3): WTvsKO	0
PTN23	anti-GSG1L(#Ab1): WTvsKO	0		DHB11	anti-GSG1L(#Ab2): WTvsKO	0		CO4A3	anti-GSG1L(#Ab3): WTvsKO	0
PTN	anti-GSG1L(#Ab1): WTvsKO	0		DHB12	anti-GSG1L(#Ab2): WTvsKO	0		CO7A1	anti-GSG1L(#Ab3): WTvsKO	0
PTCD3	anti-GSG1L(#Ab1): WTvsKO	0		DHCR7	anti-GSG1L(#Ab2): WTvsKO	0		COF1	anti-GSG1L(#Ab3): WTvsKO	0
PSPC1	anti-GSG1L(#Ab1): WTvsKO	0.074764		DHE3	anti-GSG1L(#Ab2): WTvsKO	0		COR1A	anti-GSG1L(#Ab3): WTvsKO	0
PSN1	anti-GSG1L(#Ab1): WTvsKO	0		DHR13	anti-GSG1L(#Ab2): WTvsKO	0		COR1C	anti-GSG1L(#Ab3): WTvsKO	0
PSMD9	anti-GSG1L(#Ab1): WTvsKO	0		DHTK1	anti-GSG1L(#Ab2): WTvsKO	0		COR2A	anti-GSG1L(#Ab3): WTvsKO	0
PSMD8	anti-GSG1L(#Ab1): WTvsKO	0		DHX15	anti-GSG1L(#Ab2): WTvsKO	0		COR2B	anti-GSG1L(#Ab3): WTvsKO	0
PSMD6	anti-GSG1L(#Ab1): WTvsKO	0		DHX30	anti-GSG1L(#Ab2): WTvsKO	0		CORO6	anti-GSG1L(#Ab3): WTvsKO	0
PSMD5	anti-GSG1L(#Ab1): WTvsKO	0		DHX35	anti-GSG1L(#Ab2): WTvsKO	0		COX15	anti-GSG1L(#Ab3): WTvsKO	0
PSMD4	anti-GSG1L(#Ab1): WTvsKO	0		DHX36	anti-GSG1L(#Ab2): WTvsKO	0		COX1	anti-GSG1L(#Ab3): WTvsKO	0
PSMD3	anti-GSG1L(#Ab1): WTvsKO	0		DHX57	anti-GSG1L(#Ab2): WTvsKO	0		COX2	anti-GSG1L(#Ab3): WTvsKO	0
PSMD2	anti-GSG1L(#Ab1): WTvsKO	0		DHX9	anti-GSG1L(#Ab2): WTvsKO	0		COX41	anti-GSG1L(#Ab3): WTvsKO	0
PSMD1	anti-GSG1L(#Ab1): WTvsKO	0		DIC	anti-GSG1L(#Ab2): WTvsKO	0		COX5A	anti-GSG1L(#Ab3): WTvsKO	0
PSDE	anti-GSG1L(#Ab1): WTvsKO	0		DIDO1	anti-GSG1L(#Ab2): WTvsKO	0		COX5B	anti-GSG1L(#Ab3): WTvsKO	0
PSD3	anti-GSG1L(#Ab1): WTvsKO	0		DIK1B	anti-GSG1L(#Ab2): WTvsKO	0		CP131	anti-GSG1L(#Ab3): WTvsKO	0
PSD13	anti-GSG1L(#Ab1): WTvsKO	0		DIK2A	anti-GSG1L(#Ab2): WTvsKO	0		CP46A	anti-GSG1L(#Ab3): WTvsKO	0
PSD12	anti-GSG1L(#Ab1): WTvsKO	0		DIP2B	anti-GSG1L(#Ab2): WTvsKO	0		CPNE4	anti-GSG1L(#Ab3): WTvsKO	0
PSD11	anti-GSG1L(#Ab1): WTvsKO	0		DIP2C	anti-GSG1L(#Ab2): WTvsKO	0		CPNE8	anti-GSG1L(#Ab3): WTvsKO	0
PSD1	anti-GSG1L(#Ab1): WTvsKO	0		DIRA1	anti-GSG1L(#Ab2): WTvsKO	0		CPNS1	anti-GSG1L(#Ab3): WTvsKO	0
PSB6	anti-GSG1L(#Ab1): WTvsKO	0		DIRA2	anti-GSG1L(#Ab2): WTvsKO	0		CPSF2	anti-GSG1L(#Ab3): WTvsKO	0
PSB3	anti-GSG1L(#Ab1): WTvsKO	0		DISC1	anti-GSG1L(#Ab2): WTvsKO	0		CPSF3	anti-GSG1L(#Ab3): WTvsKO	0
PSB1	anti-GSG1L(#Ab1): WTvsKO	0		DJB11	anti-GSG1L(#Ab2): WTvsKO	0		CPSF5	anti-GSG1L(#Ab3): WTvsKO	0
PSA7	anti-GSG1L(#Ab1): WTvsKO	0		DJB12	anti-GSG1L(#Ab2): WTvsKO	0		CPSF6	anti-GSG1L(#Ab3): WTvsKO	0
PSA6	anti-GSG1L(#Ab1): WTvsKO	0		DJB14	anti-GSG1L(#Ab2): WTvsKO	0		CPSF7	anti-GSG1L(#Ab3): WTvsKO	0
PSA5	anti-GSG1L(#Ab1): WTvsKO	0		DJC10	anti-GSG1L(#Ab2): WTvsKO	0		CPT1A	anti-GSG1L(#Ab3): WTvsKO	0
PSA4	anti-GSG1L(#Ab1): WTvsKO	0		DJC11	anti-GSG1L(#Ab2): WTvsKO	0		CPT1C	anti-GSG1L(#Ab3): WTvsKO	0
PSA3	anti-GSG1L(#Ab1): WTvsKO	0		DJC13	anti-GSG1L(#Ab2): WTvsKO	0		CRAC1	anti-GSG1L(#Ab3): WTvsKO	0
PSA1	anti-GSG1L(#Ab1): WTvsKO	0		DJC16	anti-GSG1L(#Ab2): WTvsKO	0		CRIP2	anti-GSG1L(#Ab3): WTvsKO	0
PRS8	anti-GSG1L(#Ab1): WTvsKO	0		DJC18	anti-GSG1L(#Ab2): WTvsKO	0		CRYM	anti-GSG1L(#Ab3): WTvsKO	0
PRS7	anti-GSG1L(#Ab1): WTvsKO	0		DKC1	anti-GSG1L(#Ab2): WTvsKO	0		CSDE1	anti-GSG1L(#Ab3): WTvsKO	0
PRS6B	anti-GSG1L(#Ab1): WTvsKO	0		DLDH	anti-GSG1L(#Ab2): WTvsKO	0		CSK22	anti-GSG1L(#Ab3): WTvsKO	0
PRS6A	anti-GSG1L(#Ab1): WTvsKO	0		DLG1	anti-GSG1L(#Ab2): WTvsKO	0		CSK2B	anti-GSG1L(#Ab3): WTvsKO	0
PRS4	anti-GSG1L(#Ab1): WTvsKO	0		DLG2	anti-GSG1L(#Ab2): WTvsKO	0		CSKI1	anti-GSG1L(#Ab3): WTvsKO	0
PRS10	anti-GSG1L(#Ab1): WTvsKO	0		DLG3	anti-GSG1L(#Ab2): WTvsKO	0		CSKI2	anti-GSG1L(#Ab3): WTvsKO	0
PRRT3	anti-GSG1L(#Ab1): WTvsKO	0.1205		DLG4	anti-GSG1L(#Ab2): WTvsKO	0		CSKP	anti-GSG1L(#Ab3): WTvsKO	0
PRRT2	anti-GSG1L(#Ab1): WTvsKO	0.058397		DLG5	anti-GSG1L(#Ab2): WTvsKO	0		CSN3	anti-GSG1L(#Ab3): WTvsKO	0
PRR7	anti-GSG1L(#Ab1): WTvsKO	0		DLGP1	anti-GSG1L(#Ab2): WTvsKO	0		CSN4	anti-GSG1L(#Ab3): WTvsKO	0
PRPS1	anti-GSG1L(#Ab1): WTvsKO	0		DLGP2	anti-GSG1L(#Ab2): WTvsKO	0		CSN5	anti-GSG1L(#Ab3): WTvsKO	0
PRP8	anti-GSG1L(#Ab1): WTvsKO	0		DLGP3	anti-GSG1L(#Ab2): WTvsKO	0		CSN7A	anti-GSG1L(#Ab3): WTvsKO	0
PRP19	anti-GSG1L(#Ab1): WTvsKO	0		DLGP4	anti-GSG1L(#Ab2): WTvsKO	0		CSPG2	anti-GSG1L(#Ab3): WTvsKO	0
PRKRA	anti-GSG1L(#Ab1): WTvsKO	0		DLRB1	anti-GSG1L(#Ab2): WTvsKO	0		CSRP1	anti-GSG1L(#Ab3): WTvsKO	0
PRIO	anti-GSG1L(#Ab1): WTvsKO	0		DMD	anti-GSG1L(#Ab2): WTvsKO	0		CTBP1	anti-GSG1L(#Ab3): WTvsKO	0
PRIC2	anti-GSG1L(#Ab1): WTvsKO	0		DMWD	anti-GSG1L(#Ab2): WTvsKO	0		CTNA1	anti-GSG1L(#Ab3): WTvsKO	0
PREB	anti-GSG1L(#Ab1): WTvsKO	0		DMXL1	anti-GSG1L(#Ab2): WTvsKO	0		CTNB1	anti-GSG1L(#Ab3): WTvsKO	0
PRDX6	anti-GSG1L(#Ab1): WTvsKO	0		DMXL2	anti-GSG1L(#Ab2): WTvsKO	0		CTND1	anti-GSG1L(#Ab3): WTvsKO	0
PRDX5	anti-GSG1L(#Ab1): WTvsKO	0.34285		DNA2	anti-GSG1L(#Ab2): WTvsKO	0		CTRO	anti-GSG1L(#Ab3): WTvsKO	0
PRDX4	anti-GSG1L(#Ab1): WTvsKO	0		DNJ5G	anti-GSG1L(#Ab2): WTvsKO	0		CX6A1	anti-GSG1L(#Ab3): WTvsKO	0
PRDX3	anti-GSG1L(#Ab1): WTvsKO	0.043259		DNJA1	anti-GSG1L(#Ab2): WTvsKO	0		CX6B1	anti-GSG1L(#Ab3): WTvsKO	0
PRDX2	anti-GSG1L(#Ab1): WTvsKO	0.28908		DNJA2	anti-GSG1L(#Ab2): WTvsKO	0		CX6C2	anti-GSG1L(#Ab3): WTvsKO	0
PRDX1	anti-GSG1L(#Ab1): WTvsKO	0		DNJA3	anti-GSG1L(#Ab2): WTvsKO	0		CXB1	anti-GSG1L(#Ab3): WTvsKO	0
PRC2C	anti-GSG1L(#Ab1): WTvsKO	0		DNJA4	anti-GSG1L(#Ab2): WTvsKO	0		CXG1	anti-GSG1L(#Ab3): WTvsKO	0
PRC2A	anti-GSG1L(#Ab1): WTvsKO	0		DNJB1	anti-GSG1L(#Ab2): WTvsKO	0		CYFP1	anti-GSG1L(#Ab3): WTvsKO	0
PRAG1	anti-GSG1L(#Ab1): WTvsKO	0		DNJB2	anti-GSG1L(#Ab2): WTvsKO	0		CYFP2	anti-GSG1L(#Ab3): WTvsKO	0
PRAF3	anti-GSG1L(#Ab1): WTvsKO	0		DNJB4	anti-GSG1L(#Ab2): WTvsKO	0		CYH2	anti-GSG1L(#Ab3): WTvsKO	0
PR38B	anti-GSG1L(#Ab1): WTvsKO	0		DNJB5	anti-GSG1L(#Ab2): WTvsKO	0		CYH3	anti-GSG1L(#Ab3): WTvsKO	0
PPTC7	anti-GSG1L(#Ab1): WTvsKO	0		DNJB6	anti-GSG1L(#Ab2): WTvsKO	0		CYLD	anti-GSG1L(#Ab3): WTvsKO	0
PPR29	anti-GSG1L(#Ab1): WTvsKO	0		DNLI3	anti-GSG1L(#Ab2): WTvsKO	0		CYRIA	anti-GSG1L(#Ab3): WTvsKO	0
PPP6	anti-GSG1L(#Ab1): WTvsKO	0		DNM3A	anti-GSG1L(#Ab2): WTvsKO	0		CYTA	anti-GSG1L(#Ab3): WTvsKO	0
PPOX	anti-GSG1L(#Ab1): WTvsKO	0		DNM3B	anti-GSG1L(#Ab2): WTvsKO	0		CYTC	anti-GSG1L(#Ab3): WTvsKO	0
PPIB	anti-GSG1L(#Ab1): WTvsKO	0		DNPEP	anti-GSG1L(#Ab2): WTvsKO	0		CYTSB	anti-GSG1L(#Ab3): WTvsKO	0
PPIA	anti-GSG1L(#Ab1): WTvsKO	0		DOC2A	anti-GSG1L(#Ab2): WTvsKO	0		D39U1	anti-GSG1L(#Ab3): WTvsKO	0
PPBI	anti-GSG1L(#Ab1): WTvsKO	0		DOCK3	anti-GSG1L(#Ab2): WTvsKO	0		DAAM1	anti-GSG1L(#Ab3): WTvsKO	0
PP6R2	anti-GSG1L(#Ab1): WTvsKO	0		DOCK4	anti-GSG1L(#Ab2): WTvsKO	0		DAAM2	anti-GSG1L(#Ab3): WTvsKO	0
PP6R1	anti-GSG1L(#Ab1): WTvsKO	0		DOCK5	anti-GSG1L(#Ab2): WTvsKO	0		DAB2P	anti-GSG1L(#Ab3): WTvsKO	0
PP4P2	anti-GSG1L(#Ab1): WTvsKO	0		DOCK7	anti-GSG1L(#Ab2): WTvsKO	0		DAPK3	anti-GSG1L(#Ab3): WTvsKO	0
PP4P1	anti-GSG1L(#Ab1): WTvsKO	0		DOCK8	anti-GSG1L(#Ab2): WTvsKO	0		DC1L1	anti-GSG1L(#Ab3): WTvsKO	0
PP2BA	anti-GSG1L(#Ab1): WTvsKO	0		DOCK9	anti-GSG1L(#Ab2): WTvsKO	0		DC1L2	anti-GSG1L(#Ab3): WTvsKO	0
PP2AB	anti-GSG1L(#Ab1): WTvsKO	0		DP13B	anti-GSG1L(#Ab2): WTvsKO	0		DCAF7	anti-GSG1L(#Ab3): WTvsKO	0
PP2AA	anti-GSG1L(#Ab1): WTvsKO	0		DPM1	anti-GSG1L(#Ab2): WTvsKO	0		DCD	anti-GSG1L(#Ab3): WTvsKO	0
PP1G	anti-GSG1L(#Ab1): WTvsKO	0		DPOE1	anti-GSG1L(#Ab2): WTvsKO	0		DCLK1	anti-GSG1L(#Ab3): WTvsKO	0
PP1B	anti-GSG1L(#Ab1): WTvsKO	0		DPP6	anti-GSG1L(#Ab2): WTvsKO	0		DCLK2	anti-GSG1L(#Ab3): WTvsKO	0
PP1A	anti-GSG1L(#Ab1): WTvsKO	0		DPRX	anti-GSG1L(#Ab2): WTvsKO	0		DCMC	anti-GSG1L(#Ab3): WTvsKO	0
PP16B	anti-GSG1L(#Ab1): WTvsKO	0		DPYL1	anti-GSG1L(#Ab2): WTvsKO	0		DCTN1	anti-GSG1L(#Ab3): WTvsKO	0
PORED	anti-GSG1L(#Ab1): WTvsKO	0		DPYL2	anti-GSG1L(#Ab2): WTvsKO	0		DCTN2	anti-GSG1L(#Ab3): WTvsKO	0
PORCN	anti-GSG1L(#Ab1): WTvsKO	0		DPYL3	anti-GSG1L(#Ab2): WTvsKO	0		DCTN3	anti-GSG1L(#Ab3): WTvsKO	0
PONL1	anti-GSG1L(#Ab1): WTvsKO	0		DPYL4	anti-GSG1L(#Ab2): WTvsKO	0		DDX17	anti-GSG1L(#Ab3): WTvsKO	0
PON2	anti-GSG1L(#Ab1): WTvsKO	0		DPYL5	anti-GSG1L(#Ab2): WTvsKO	0		DDX1	anti-GSG1L(#Ab3): WTvsKO	0
PNPH	anti-GSG1L(#Ab1): WTvsKO	0		DREB	anti-GSG1L(#Ab2): WTvsKO	0		DDX20	anti-GSG1L(#Ab3): WTvsKO	0
PNMA2	anti-GSG1L(#Ab1): WTvsKO	0		DRG1	anti-GSG1L(#Ab2): WTvsKO	0		DDX3X	anti-GSG1L(#Ab3): WTvsKO	0
PNKD	anti-GSG1L(#Ab1): WTvsKO	0		DRS7B	anti-GSG1L(#Ab2): WTvsKO	0		DDX3Y	anti-GSG1L(#Ab3): WTvsKO	0
PMM1	anti-GSG1L(#Ab1): WTvsKO	0		DSC1	anti-GSG1L(#Ab2): WTvsKO	0		DDX4	anti-GSG1L(#Ab3): WTvsKO	0
PMGT2	anti-GSG1L(#Ab1): WTvsKO	0		DSG1	anti-GSG1L(#Ab2): WTvsKO	0		DDX50	anti-GSG1L(#Ab3): WTvsKO	0
PM34	anti-GSG1L(#Ab1): WTvsKO	0		DSRAD	anti-GSG1L(#Ab2): WTvsKO	0		DDX5	anti-GSG1L(#Ab3): WTvsKO	0
PLXA2	anti-GSG1L(#Ab1): WTvsKO	0		DUS26	anti-GSG1L(#Ab2): WTvsKO	0		DDX6	anti-GSG1L(#Ab3): WTvsKO	0
PLPR4	anti-GSG1L(#Ab1): WTvsKO	0		DYH17	anti-GSG1L(#Ab2): WTvsKO	0		DECR2	anti-GSG1L(#Ab3): WTvsKO	0
PLPR3	anti-GSG1L(#Ab1): WTvsKO	0		DYH2	anti-GSG1L(#Ab2): WTvsKO	0		DECR	anti-GSG1L(#Ab3): WTvsKO	0
PLPR2	anti-GSG1L(#Ab1): WTvsKO	0		DYH3	anti-GSG1L(#Ab2): WTvsKO	0		DEMA	anti-GSG1L(#Ab3): WTvsKO	0
PLPP6	anti-GSG1L(#Ab1): WTvsKO	0		DYH5	anti-GSG1L(#Ab2): WTvsKO	0		DEN11	anti-GSG1L(#Ab3): WTvsKO	0
PLPP3	anti-GSG1L(#Ab1): WTvsKO	0.029793		DYH6	anti-GSG1L(#Ab2): WTvsKO	0		DEN1A	anti-GSG1L(#Ab3): WTvsKO	0
PLPP1	anti-GSG1L(#Ab1): WTvsKO	0		DYH8	anti-GSG1L(#Ab2): WTvsKO	0		DEND	anti-GSG1L(#Ab3): WTvsKO	0
PLPL7	anti-GSG1L(#Ab1): WTvsKO	0		DYH9	anti-GSG1L(#Ab2): WTvsKO	0		DESM	anti-GSG1L(#Ab3): WTvsKO	0
PLPL6	anti-GSG1L(#Ab1): WTvsKO	0		DYHC1	anti-GSG1L(#Ab2): WTvsKO	0		DESP	anti-GSG1L(#Ab3): WTvsKO	0
PLMN	anti-GSG1L(#Ab1): WTvsKO	0		DYHC2	anti-GSG1L(#Ab2): WTvsKO	0		DGKB	anti-GSG1L(#Ab3): WTvsKO	0
PLLP	anti-GSG1L(#Ab1): WTvsKO	0		DYL1	anti-GSG1L(#Ab2): WTvsKO	0		DGKE	anti-GSG1L(#Ab3): WTvsKO	0
PLIN4	anti-GSG1L(#Ab1): WTvsKO	0		DYL2	anti-GSG1L(#Ab2): WTvsKO	0		DGKG	anti-GSG1L(#Ab3): WTvsKO	0
PLEC	anti-GSG1L(#Ab1): WTvsKO	0		DYLT1	anti-GSG1L(#Ab2): WTvsKO	0		DGKI	anti-GSG1L(#Ab3): WTvsKO	0
PLD2	anti-GSG1L(#Ab1): WTvsKO	0		DYLT3	anti-GSG1L(#Ab2): WTvsKO	0		DGKZ	anti-GSG1L(#Ab3): WTvsKO	0
PLCH2	anti-GSG1L(#Ab1): WTvsKO	0		DYN1	anti-GSG1L(#Ab2): WTvsKO	0		DGLA	anti-GSG1L(#Ab3): WTvsKO	0
PLCE	anti-GSG1L(#Ab1): WTvsKO	0		DYN2	anti-GSG1L(#Ab2): WTvsKO	0		DHB11	anti-GSG1L(#Ab3): WTvsKO	0
PLCD	anti-GSG1L(#Ab1): WTvsKO	0		DYN3	anti-GSG1L(#Ab2): WTvsKO	0		DHB12	anti-GSG1L(#Ab3): WTvsKO	0
PLCC	anti-GSG1L(#Ab1): WTvsKO	0		DYST	anti-GSG1L(#Ab2): WTvsKO	0		DHB4	anti-GSG1L(#Ab3): WTvsKO	0
PLCB4	anti-GSG1L(#Ab1): WTvsKO	0.054564		DZAN1	anti-GSG1L(#Ab2): WTvsKO	0		DHB8	anti-GSG1L(#Ab3): WTvsKO	0
PLCB1	anti-GSG1L(#Ab1): WTvsKO	0.18816		DZIP3	anti-GSG1L(#Ab2): WTvsKO	0		DHCR7	anti-GSG1L(#Ab3): WTvsKO	0
PLCA	anti-GSG1L(#Ab1): WTvsKO	0		E41L1	anti-GSG1L(#Ab2): WTvsKO	0		DHE3	anti-GSG1L(#Ab3): WTvsKO	0
PLAK	anti-GSG1L(#Ab1): WTvsKO	0		E41L2	anti-GSG1L(#Ab2): WTvsKO	0		DHR13	anti-GSG1L(#Ab3): WTvsKO	0
PKP4	anti-GSG1L(#Ab1): WTvsKO	0		E41L3	anti-GSG1L(#Ab2): WTvsKO	0		DHTK1	anti-GSG1L(#Ab3): WTvsKO	0
PKP2	anti-GSG1L(#Ab1): WTvsKO	0		E41LB	anti-GSG1L(#Ab2): WTvsKO	0		DHX15	anti-GSG1L(#Ab3): WTvsKO	0
PKP1	anti-GSG1L(#Ab1): WTvsKO	0		EAA3	anti-GSG1L(#Ab2): WTvsKO	0		DHX30	anti-GSG1L(#Ab3): WTvsKO	0
PKHH1	anti-GSG1L(#Ab1): WTvsKO	0		EAA4	anti-GSG1L(#Ab2): WTvsKO	0		DHX35	anti-GSG1L(#Ab3): WTvsKO	0
PKHG1	anti-GSG1L(#Ab1): WTvsKO	0		ECH1	anti-GSG1L(#Ab2): WTvsKO	0		DHX36	anti-GSG1L(#Ab3): WTvsKO	0
PKHA7	anti-GSG1L(#Ab1): WTvsKO	0		ECHB	anti-GSG1L(#Ab2): WTvsKO	0		DHX57	anti-GSG1L(#Ab3): WTvsKO	0
PKHA6	anti-GSG1L(#Ab1): WTvsKO	0		ECHD1	anti-GSG1L(#Ab2): WTvsKO	0		DHX9	anti-GSG1L(#Ab3): WTvsKO	0
PKHA5	anti-GSG1L(#Ab1): WTvsKO	0		ECI2	anti-GSG1L(#Ab2): WTvsKO	0		DIC	anti-GSG1L(#Ab3): WTvsKO	0
PKD2	anti-GSG1L(#Ab1): WTvsKO	0		EDC3	anti-GSG1L(#Ab2): WTvsKO	0		DIDO1	anti-GSG1L(#Ab3): WTvsKO	0
PK3CB	anti-GSG1L(#Ab1): WTvsKO	0		EDC4	anti-GSG1L(#Ab2): WTvsKO	0		DIK2A	anti-GSG1L(#Ab3): WTvsKO	0
PITM2	anti-GSG1L(#Ab1): WTvsKO	0		EEPD1	anti-GSG1L(#Ab2): WTvsKO	0		DIP2B	anti-GSG1L(#Ab3): WTvsKO	0
PISD	anti-GSG1L(#Ab1): WTvsKO	0		EF1A1	anti-GSG1L(#Ab2): WTvsKO	0		DIP2C	anti-GSG1L(#Ab3): WTvsKO	0
PIPNB	anti-GSG1L(#Ab1): WTvsKO	0		EF1A2	anti-GSG1L(#Ab2): WTvsKO	0		DIRA1	anti-GSG1L(#Ab3): WTvsKO	0
PIPNA	anti-GSG1L(#Ab1): WTvsKO	0		EF1B	anti-GSG1L(#Ab2): WTvsKO	0		DIRA2	anti-GSG1L(#Ab3): WTvsKO	0
PIP	anti-GSG1L(#Ab1): WTvsKO	0.2877		EF1D	anti-GSG1L(#Ab2): WTvsKO	0		DISC1	anti-GSG1L(#Ab3): WTvsKO	0
PININ	anti-GSG1L(#Ab1): WTvsKO	0		EF1G	anti-GSG1L(#Ab2): WTvsKO	0		DJB11	anti-GSG1L(#Ab3): WTvsKO	0
PIN1	anti-GSG1L(#Ab1): WTvsKO	0		EF2	anti-GSG1L(#Ab2): WTvsKO	0		DJB12	anti-GSG1L(#Ab3): WTvsKO	0
PIMT	anti-GSG1L(#Ab1): WTvsKO	0		EFGM	anti-GSG1L(#Ab2): WTvsKO	0		DJB14	anti-GSG1L(#Ab3): WTvsKO	0
PI51C	anti-GSG1L(#Ab1): WTvsKO	0		EHD1	anti-GSG1L(#Ab2): WTvsKO	0		DJC10	anti-GSG1L(#Ab3): WTvsKO	0
PI51A	anti-GSG1L(#Ab1): WTvsKO	0		EHD3	anti-GSG1L(#Ab2): WTvsKO	0		DJC11	anti-GSG1L(#Ab3): WTvsKO	0
PI4KA	anti-GSG1L(#Ab1): WTvsKO	0		EI24	anti-GSG1L(#Ab2): WTvsKO	0		DJC13	anti-GSG1L(#Ab3): WTvsKO	0
PI42B	anti-GSG1L(#Ab1): WTvsKO	0		EIF3A	anti-GSG1L(#Ab2): WTvsKO	0		DJC16	anti-GSG1L(#Ab3): WTvsKO	0
PI3R4	anti-GSG1L(#Ab1): WTvsKO	0		EIF3B	anti-GSG1L(#Ab2): WTvsKO	0		DJC18	anti-GSG1L(#Ab3): WTvsKO	0
PHYIP	anti-GSG1L(#Ab1): WTvsKO	0		EIF3E	anti-GSG1L(#Ab2): WTvsKO	0		DLDH	anti-GSG1L(#Ab3): WTvsKO	0
PHOP1	anti-GSG1L(#Ab1): WTvsKO	0		EIF3F	anti-GSG1L(#Ab2): WTvsKO	0		DLG1	anti-GSG1L(#Ab3): WTvsKO	0
PHOCN	anti-GSG1L(#Ab1): WTvsKO	0		EIF3I	anti-GSG1L(#Ab2): WTvsKO	0		DLG2	anti-GSG1L(#Ab3): WTvsKO	0
PHLB1	anti-GSG1L(#Ab1): WTvsKO	0		EIF3L	anti-GSG1L(#Ab2): WTvsKO	0		DLG3	anti-GSG1L(#Ab3): WTvsKO	0
PHLA1	anti-GSG1L(#Ab1): WTvsKO	0		ELAV1	anti-GSG1L(#Ab2): WTvsKO	0		DLG4	anti-GSG1L(#Ab3): WTvsKO	0
PHKG2	anti-GSG1L(#Ab1): WTvsKO	0		ELAV2	anti-GSG1L(#Ab2): WTvsKO	0		DLG5	anti-GSG1L(#Ab3): WTvsKO	0
PHF24	anti-GSG1L(#Ab1): WTvsKO	0		ELAV3	anti-GSG1L(#Ab2): WTvsKO	0		DLGP1	anti-GSG1L(#Ab3): WTvsKO	0
PHB2	anti-GSG1L(#Ab1): WTvsKO	0		ELAV4	anti-GSG1L(#Ab2): WTvsKO	0		DLGP3	anti-GSG1L(#Ab3): WTvsKO	0
PHB1	anti-GSG1L(#Ab1): WTvsKO	0		ELMO1	anti-GSG1L(#Ab2): WTvsKO	0		DLGP4	anti-GSG1L(#Ab3): WTvsKO	0
PHAR1	anti-GSG1L(#Ab1): WTvsKO	0		ELMO2	anti-GSG1L(#Ab2): WTvsKO	0		DLRB1	anti-GSG1L(#Ab3): WTvsKO	0
PGRC1	anti-GSG1L(#Ab1): WTvsKO	0		ELP1	anti-GSG1L(#Ab2): WTvsKO	0		DMD	anti-GSG1L(#Ab3): WTvsKO	0
PGK1	anti-GSG1L(#Ab1): WTvsKO	0		ELP3	anti-GSG1L(#Ab2): WTvsKO	0		DMWD	anti-GSG1L(#Ab3): WTvsKO	0
PGES2	anti-GSG1L(#Ab1): WTvsKO	0		EMAL4	anti-GSG1L(#Ab2): WTvsKO	0		DMXL1	anti-GSG1L(#Ab3): WTvsKO	0
PGAP1	anti-GSG1L(#Ab1): WTvsKO	0		EMAL6	anti-GSG1L(#Ab2): WTvsKO	0		DMXL2	anti-GSG1L(#Ab3): WTvsKO	0
PGAM5	anti-GSG1L(#Ab1): WTvsKO	0		EMC10	anti-GSG1L(#Ab2): WTvsKO	0		DNA2	anti-GSG1L(#Ab3): WTvsKO	0
PFKAP	anti-GSG1L(#Ab1): WTvsKO	0		EMC1	anti-GSG1L(#Ab2): WTvsKO	0		DNJ5G	anti-GSG1L(#Ab3): WTvsKO	0
PFKAM	anti-GSG1L(#Ab1): WTvsKO	0		EMC2	anti-GSG1L(#Ab2): WTvsKO	0		DNJA1	anti-GSG1L(#Ab3): WTvsKO	0
PFKAL	anti-GSG1L(#Ab1): WTvsKO	0		EMC3	anti-GSG1L(#Ab2): WTvsKO	0		DNJA2	anti-GSG1L(#Ab3): WTvsKO	0
PEX6	anti-GSG1L(#Ab1): WTvsKO	0		EMC4	anti-GSG1L(#Ab2): WTvsKO	0		DNJA3	anti-GSG1L(#Ab3): WTvsKO	0
PEX5R	anti-GSG1L(#Ab1): WTvsKO	0		EMC5	anti-GSG1L(#Ab2): WTvsKO	0		DNJA4	anti-GSG1L(#Ab3): WTvsKO	0
PEX3	anti-GSG1L(#Ab1): WTvsKO	0		EMC6	anti-GSG1L(#Ab2): WTvsKO	0		DNJB1	anti-GSG1L(#Ab3): WTvsKO	0
PEX14	anti-GSG1L(#Ab1): WTvsKO	0		EMC7	anti-GSG1L(#Ab2): WTvsKO	0		DNJB2	anti-GSG1L(#Ab3): WTvsKO	0
PEX1	anti-GSG1L(#Ab1): WTvsKO	0		EMC8	anti-GSG1L(#Ab2): WTvsKO	0		DNJB4	anti-GSG1L(#Ab3): WTvsKO	0
PERT	anti-GSG1L(#Ab1): WTvsKO	0		EMD	anti-GSG1L(#Ab2): WTvsKO	0		DNJB5	anti-GSG1L(#Ab3): WTvsKO	0
PERI	anti-GSG1L(#Ab1): WTvsKO	0.093423		ENAH	anti-GSG1L(#Ab2): WTvsKO	0		DNJB6	anti-GSG1L(#Ab3): WTvsKO	0
PEPL	anti-GSG1L(#Ab1): WTvsKO	0		ENDD1	anti-GSG1L(#Ab2): WTvsKO	0		DNJC5	anti-GSG1L(#Ab3): WTvsKO	0
PEO1	anti-GSG1L(#Ab1): WTvsKO	0		ENOA	anti-GSG1L(#Ab2): WTvsKO	0		DNM1L	anti-GSG1L(#Ab3): WTvsKO	0
PELO	anti-GSG1L(#Ab1): WTvsKO	0		ENPP6	anti-GSG1L(#Ab2): WTvsKO	0		DNM3B	anti-GSG1L(#Ab3): WTvsKO	0
PECR	anti-GSG1L(#Ab1): WTvsKO	0		EP15R	anti-GSG1L(#Ab2): WTvsKO	0		DNPEP	anti-GSG1L(#Ab3): WTvsKO	0
PDZ11	anti-GSG1L(#Ab1): WTvsKO	0		EPB41	anti-GSG1L(#Ab2): WTvsKO	0		DOCK3	anti-GSG1L(#Ab3): WTvsKO	0
PDS5A	anti-GSG1L(#Ab1): WTvsKO	0.028643		EPB42	anti-GSG1L(#Ab2): WTvsKO	0		DOCK4	anti-GSG1L(#Ab3): WTvsKO	0
PDLI5	anti-GSG1L(#Ab1): WTvsKO	0		EPHA4	anti-GSG1L(#Ab2): WTvsKO	0		DOCK5	anti-GSG1L(#Ab3): WTvsKO	0
PDLI4	anti-GSG1L(#Ab1): WTvsKO	0		EPHX4	anti-GSG1L(#Ab2): WTvsKO	0		DOCK7	anti-GSG1L(#Ab3): WTvsKO	0
PDK3	anti-GSG1L(#Ab1): WTvsKO	0		EPMIP	anti-GSG1L(#Ab2): WTvsKO	0		DOCK8	anti-GSG1L(#Ab3): WTvsKO	0
PDK2	anti-GSG1L(#Ab1): WTvsKO	0		EPN1	anti-GSG1L(#Ab2): WTvsKO	0		DPM1	anti-GSG1L(#Ab3): WTvsKO	0
PDK1	anti-GSG1L(#Ab1): WTvsKO	0		EPN2	anti-GSG1L(#Ab2): WTvsKO	0		DPOE1	anti-GSG1L(#Ab3): WTvsKO	0
PDIP3	anti-GSG1L(#Ab1): WTvsKO	0		EPN4	anti-GSG1L(#Ab2): WTvsKO	0		DPRX	anti-GSG1L(#Ab3): WTvsKO	0
PDIP2	anti-GSG1L(#Ab1): WTvsKO	0		EPS15	anti-GSG1L(#Ab2): WTvsKO	0		DPYL1	anti-GSG1L(#Ab3): WTvsKO	0
PDIA6	anti-GSG1L(#Ab1): WTvsKO	0		ERBB2	anti-GSG1L(#Ab2): WTvsKO	0		DPYL3	anti-GSG1L(#Ab3): WTvsKO	0
PDIA3	anti-GSG1L(#Ab1): WTvsKO	0		ERBB4	anti-GSG1L(#Ab2): WTvsKO	0		DPYL4	anti-GSG1L(#Ab3): WTvsKO	0
PDE8A	anti-GSG1L(#Ab1): WTvsKO	0		ERBIN	anti-GSG1L(#Ab2): WTvsKO	0		DPYL5	anti-GSG1L(#Ab3): WTvsKO	0
PDE4D	anti-GSG1L(#Ab1): WTvsKO	0		ERC2	anti-GSG1L(#Ab2): WTvsKO	0		DREB	anti-GSG1L(#Ab3): WTvsKO	0
PDE4B	anti-GSG1L(#Ab1): WTvsKO	0		ERGI1	anti-GSG1L(#Ab2): WTvsKO	0		DRG1	anti-GSG1L(#Ab3): WTvsKO	0
PDE2A	anti-GSG1L(#Ab1): WTvsKO	0		ERH	anti-GSG1L(#Ab2): WTvsKO	0		DRS7B	anti-GSG1L(#Ab3): WTvsKO	0
PDE10	anti-GSG1L(#Ab1): WTvsKO	0		ERLN2	anti-GSG1L(#Ab2): WTvsKO	0		DSG1	anti-GSG1L(#Ab3): WTvsKO	0
PDCD6	anti-GSG1L(#Ab1): WTvsKO	0		ERMIN	anti-GSG1L(#Ab2): WTvsKO	0		DSRAD	anti-GSG1L(#Ab3): WTvsKO	0
PDC10	anti-GSG1L(#Ab1): WTvsKO	0		ERMP1	anti-GSG1L(#Ab2): WTvsKO	0		DUS26	anti-GSG1L(#Ab3): WTvsKO	0
PCY1A	anti-GSG1L(#Ab1): WTvsKO	0		ES1	anti-GSG1L(#Ab2): WTvsKO	0		DYH17	anti-GSG1L(#Ab3): WTvsKO	0
PCMD1	anti-GSG1L(#Ab1): WTvsKO	0		ETFA	anti-GSG1L(#Ab2): WTvsKO	0		DYH2	anti-GSG1L(#Ab3): WTvsKO	0
PCM1	anti-GSG1L(#Ab1): WTvsKO	0		EVL	anti-GSG1L(#Ab2): WTvsKO	0		DYH3	anti-GSG1L(#Ab3): WTvsKO	0
PCLO	anti-GSG1L(#Ab1): WTvsKO	0		EWS	anti-GSG1L(#Ab2): WTvsKO	0		DYH6	anti-GSG1L(#Ab3): WTvsKO	0
PCKGM	anti-GSG1L(#Ab1): WTvsKO	0		EXC6B	anti-GSG1L(#Ab2): WTvsKO	0		DYH8	anti-GSG1L(#Ab3): WTvsKO	0
PCH2	anti-GSG1L(#Ab1): WTvsKO	0		EXOC1	anti-GSG1L(#Ab2): WTvsKO	0		DYH9	anti-GSG1L(#Ab3): WTvsKO	0
PCDH9	anti-GSG1L(#Ab1): WTvsKO	0		EXOC2	anti-GSG1L(#Ab2): WTvsKO	0		DYHC2	anti-GSG1L(#Ab3): WTvsKO	0
PCDH1	anti-GSG1L(#Ab1): WTvsKO	0		EXOC3	anti-GSG1L(#Ab2): WTvsKO	0		DYL1	anti-GSG1L(#Ab3): WTvsKO	0
PCDGM	anti-GSG1L(#Ab1): WTvsKO	0		EXOC4	anti-GSG1L(#Ab2): WTvsKO	0		DYL2	anti-GSG1L(#Ab3): WTvsKO	0
PCD18	anti-GSG1L(#Ab1): WTvsKO	0		EXOC5	anti-GSG1L(#Ab2): WTvsKO	0		DYLT1	anti-GSG1L(#Ab3): WTvsKO	0
PCD17	anti-GSG1L(#Ab1): WTvsKO	0		EXOC7	anti-GSG1L(#Ab2): WTvsKO	0		DYLT3	anti-GSG1L(#Ab3): WTvsKO	0
PCD10	anti-GSG1L(#Ab1): WTvsKO	0		EXOC8	anti-GSG1L(#Ab2): WTvsKO	0		DYN1	anti-GSG1L(#Ab3): WTvsKO	0
PCCB	anti-GSG1L(#Ab1): WTvsKO	0		EXOG	anti-GSG1L(#Ab2): WTvsKO	0		DYN2	anti-GSG1L(#Ab3): WTvsKO	0
PCCA	anti-GSG1L(#Ab1): WTvsKO	0		F110B	anti-GSG1L(#Ab2): WTvsKO	0		DYN3	anti-GSG1L(#Ab3): WTvsKO	0
PCBP4	anti-GSG1L(#Ab1): WTvsKO	0		F120A	anti-GSG1L(#Ab2): WTvsKO	0		DYST	anti-GSG1L(#Ab3): WTvsKO	0
PCBP2	anti-GSG1L(#Ab1): WTvsKO	0		F120C	anti-GSG1L(#Ab2): WTvsKO	0		DZAN1	anti-GSG1L(#Ab3): WTvsKO	0
PCBP1	anti-GSG1L(#Ab1): WTvsKO	0		F126B	anti-GSG1L(#Ab2): WTvsKO	0		DZIP3	anti-GSG1L(#Ab3): WTvsKO	0
PBIP1	anti-GSG1L(#Ab1): WTvsKO	0		F131B	anti-GSG1L(#Ab2): WTvsKO	0		E41LB	anti-GSG1L(#Ab3): WTvsKO	0
PARP4	anti-GSG1L(#Ab1): WTvsKO	0		F135B	anti-GSG1L(#Ab2): WTvsKO	0		EAA1	anti-GSG1L(#Ab3): WTvsKO	0
PARP1	anti-GSG1L(#Ab1): WTvsKO	0		F1711	anti-GSG1L(#Ab2): WTvsKO	0		EAA3	anti-GSG1L(#Ab3): WTvsKO	0
PARL	anti-GSG1L(#Ab1): WTvsKO	0		F171B	anti-GSG1L(#Ab2): WTvsKO	0		EAA4	anti-GSG1L(#Ab3): WTvsKO	0
PARK7	anti-GSG1L(#Ab1): WTvsKO	0		FA81A	anti-GSG1L(#Ab2): WTvsKO	0		ECH1	anti-GSG1L(#Ab3): WTvsKO	0
PARD3	anti-GSG1L(#Ab1): WTvsKO	0		FA98A	anti-GSG1L(#Ab2): WTvsKO	0		ECHA	anti-GSG1L(#Ab3): WTvsKO	0
PANX2	anti-GSG1L(#Ab1): WTvsKO	0		FA98B	anti-GSG1L(#Ab2): WTvsKO	0		ECHB	anti-GSG1L(#Ab3): WTvsKO	0
PANK4	anti-GSG1L(#Ab1): WTvsKO	0		FAAH1	anti-GSG1L(#Ab2): WTvsKO	0		ECHM	anti-GSG1L(#Ab3): WTvsKO	0
PALM2	anti-GSG1L(#Ab1): WTvsKO	0		FACD2	anti-GSG1L(#Ab2): WTvsKO	0		ECI2	anti-GSG1L(#Ab3): WTvsKO	0
PALM	anti-GSG1L(#Ab1): WTvsKO	0		FACR1	anti-GSG1L(#Ab2): WTvsKO	0		EDC3	anti-GSG1L(#Ab3): WTvsKO	0
PAK5	anti-GSG1L(#Ab1): WTvsKO	0		FADS1	anti-GSG1L(#Ab2): WTvsKO	0		EDC4	anti-GSG1L(#Ab3): WTvsKO	0
PAK3	anti-GSG1L(#Ab1): WTvsKO	0		FADS2	anti-GSG1L(#Ab2): WTvsKO	0		EEA1	anti-GSG1L(#Ab3): WTvsKO	0
PAIRB	anti-GSG1L(#Ab1): WTvsKO	0		FAF2	anti-GSG1L(#Ab2): WTvsKO	0		EF1A1	anti-GSG1L(#Ab3): WTvsKO	0
PAHX	anti-GSG1L(#Ab1): WTvsKO	0		FARP1	anti-GSG1L(#Ab2): WTvsKO	0		EF1A2	anti-GSG1L(#Ab3): WTvsKO	0
PADI2	anti-GSG1L(#Ab1): WTvsKO	0		FAS	anti-GSG1L(#Ab2): WTvsKO	0		EF1D	anti-GSG1L(#Ab3): WTvsKO	0
PACS1	anti-GSG1L(#Ab1): WTvsKO	0		FAT2	anti-GSG1L(#Ab2): WTvsKO	0		EF1G	anti-GSG1L(#Ab3): WTvsKO	0
PACR	anti-GSG1L(#Ab1): WTvsKO	0		FBCD1	anti-GSG1L(#Ab2): WTvsKO	0		EF2	anti-GSG1L(#Ab3): WTvsKO	0
PACN1	anti-GSG1L(#Ab1): WTvsKO	0		FBLL1	anti-GSG1L(#Ab2): WTvsKO	0		EFGM	anti-GSG1L(#Ab3): WTvsKO	0
PABP4	anti-GSG1L(#Ab1): WTvsKO	0		FBP1L	anti-GSG1L(#Ab2): WTvsKO	0		EFHD2	anti-GSG1L(#Ab3): WTvsKO	0
PABP2	anti-GSG1L(#Ab1): WTvsKO	0		FBRL	anti-GSG1L(#Ab2): WTvsKO	0		EFR3B	anti-GSG1L(#Ab3): WTvsKO	0
PABP1	anti-GSG1L(#Ab1): WTvsKO	0		FBSP1	anti-GSG1L(#Ab2): WTvsKO	0		EFTU	anti-GSG1L(#Ab3): WTvsKO	0
P5CS	anti-GSG1L(#Ab1): WTvsKO	0		FBW1B	anti-GSG1L(#Ab2): WTvsKO	0		EHD1	anti-GSG1L(#Ab3): WTvsKO	0
P5CR3	anti-GSG1L(#Ab1): WTvsKO	0		FBX41	anti-GSG1L(#Ab2): WTvsKO	0		EHD3	anti-GSG1L(#Ab3): WTvsKO	0
P5CR2	anti-GSG1L(#Ab1): WTvsKO	0		FCHO2	anti-GSG1L(#Ab2): WTvsKO	0		EI24	anti-GSG1L(#Ab3): WTvsKO	0
P4K2A	anti-GSG1L(#Ab1): WTvsKO	0		FGD6	anti-GSG1L(#Ab2): WTvsKO	0		EIF3A	anti-GSG1L(#Ab3): WTvsKO	0
P3H2	anti-GSG1L(#Ab1): WTvsKO	0		FGOP2	anti-GSG1L(#Ab2): WTvsKO	0		EIF3B	anti-GSG1L(#Ab3): WTvsKO	0
OXDA	anti-GSG1L(#Ab1): WTvsKO	0		FHAD1	anti-GSG1L(#Ab2): WTvsKO	0		EIF3E	anti-GSG1L(#Ab3): WTvsKO	0
OX2G	anti-GSG1L(#Ab1): WTvsKO	0		FHL1	anti-GSG1L(#Ab2): WTvsKO	0		EIF3F	anti-GSG1L(#Ab3): WTvsKO	0
OST48	anti-GSG1L(#Ab1): WTvsKO	0		FHOD3	anti-GSG1L(#Ab2): WTvsKO	0		EIF3I	anti-GSG1L(#Ab3): WTvsKO	0
OSBL8	anti-GSG1L(#Ab1): WTvsKO	0		FIBA	anti-GSG1L(#Ab2): WTvsKO	0		EIF3L	anti-GSG1L(#Ab3): WTvsKO	0
OS9	anti-GSG1L(#Ab1): WTvsKO	0		FIBB	anti-GSG1L(#Ab2): WTvsKO	0		ELAV1	anti-GSG1L(#Ab3): WTvsKO	0
ORC1	anti-GSG1L(#Ab1): WTvsKO	0		FIBG	anti-GSG1L(#Ab2): WTvsKO	0		ELAV2	anti-GSG1L(#Ab3): WTvsKO	0
OPCM	anti-GSG1L(#Ab1): WTvsKO	0		FIBP	anti-GSG1L(#Ab2): WTvsKO	0		ELAV3	anti-GSG1L(#Ab3): WTvsKO	0
OPA3	anti-GSG1L(#Ab1): WTvsKO	0		FILA2	anti-GSG1L(#Ab2): WTvsKO	0		ELMO1	anti-GSG1L(#Ab3): WTvsKO	0
OPA1	anti-GSG1L(#Ab1): WTvsKO	0		FILA	anti-GSG1L(#Ab2): WTvsKO	0		ELMO2	anti-GSG1L(#Ab3): WTvsKO	0
OMGP	anti-GSG1L(#Ab1): WTvsKO	0		FIS1	anti-GSG1L(#Ab2): WTvsKO	0		ELP1	anti-GSG1L(#Ab3): WTvsKO	0
OGT1	anti-GSG1L(#Ab1): WTvsKO	0		FKB1B	anti-GSG1L(#Ab2): WTvsKO	0		ELP3	anti-GSG1L(#Ab3): WTvsKO	0
OGDHL	anti-GSG1L(#Ab1): WTvsKO	0		FKBP8	anti-GSG1L(#Ab2): WTvsKO	0		EMAL4	anti-GSG1L(#Ab3): WTvsKO	0
ODR4	anti-GSG1L(#Ab1): WTvsKO	0		FLII	anti-GSG1L(#Ab2): WTvsKO	0		EMAL6	anti-GSG1L(#Ab3): WTvsKO	0
ODPX	anti-GSG1L(#Ab1): WTvsKO	0		FLIP1	anti-GSG1L(#Ab2): WTvsKO	0		EMC10	anti-GSG1L(#Ab3): WTvsKO	0
ODPB	anti-GSG1L(#Ab1): WTvsKO	0		FLOT1	anti-GSG1L(#Ab2): WTvsKO	0		EMC1	anti-GSG1L(#Ab3): WTvsKO	0
ODPAT	anti-GSG1L(#Ab1): WTvsKO	0		FLOT2	anti-GSG1L(#Ab2): WTvsKO	0		EMC3	anti-GSG1L(#Ab3): WTvsKO	0
ODPA	anti-GSG1L(#Ab1): WTvsKO	0		FMN1	anti-GSG1L(#Ab2): WTvsKO	0		EMC4	anti-GSG1L(#Ab3): WTvsKO	0
ODP2	anti-GSG1L(#Ab1): WTvsKO	0.0024472		FMNL2	anti-GSG1L(#Ab2): WTvsKO	0		EMC5	anti-GSG1L(#Ab3): WTvsKO	0
ODO2	anti-GSG1L(#Ab1): WTvsKO	0.0033015		FMO2	anti-GSG1L(#Ab2): WTvsKO	0		EMC6	anti-GSG1L(#Ab3): WTvsKO	0
ODO1	anti-GSG1L(#Ab1): WTvsKO	0		FMR1	anti-GSG1L(#Ab2): WTvsKO	0		EMC7	anti-GSG1L(#Ab3): WTvsKO	0
ODBB	anti-GSG1L(#Ab1): WTvsKO	0		FRG1	anti-GSG1L(#Ab2): WTvsKO	0		EMC8	anti-GSG1L(#Ab3): WTvsKO	0
ODBA	anti-GSG1L(#Ab1): WTvsKO	0		FRS1L	anti-GSG1L(#Ab2): WTvsKO	0		EMD	anti-GSG1L(#Ab3): WTvsKO	0
ODB2	anti-GSG1L(#Ab1): WTvsKO	0		FRYL	anti-GSG1L(#Ab2): WTvsKO	0		ENAH	anti-GSG1L(#Ab3): WTvsKO	0
OCAD2	anti-GSG1L(#Ab1): WTvsKO	0		FRY	anti-GSG1L(#Ab2): WTvsKO	0		ENDD1	anti-GSG1L(#Ab3): WTvsKO	0
OCAD1	anti-GSG1L(#Ab1): WTvsKO	0		FSIP2	anti-GSG1L(#Ab2): WTvsKO	0		ENPL	anti-GSG1L(#Ab3): WTvsKO	0
O11G2	anti-GSG1L(#Ab1): WTvsKO	0		FUS	anti-GSG1L(#Ab2): WTvsKO	0		ENPP6	anti-GSG1L(#Ab3): WTvsKO	0
NYAP1	anti-GSG1L(#Ab1): WTvsKO	0		FXL17	anti-GSG1L(#Ab2): WTvsKO	0		EP15R	anti-GSG1L(#Ab3): WTvsKO	0
NWD2	anti-GSG1L(#Ab1): WTvsKO	0		FXR1	anti-GSG1L(#Ab2): WTvsKO	0		EPB41	anti-GSG1L(#Ab3): WTvsKO	0
NUP93	anti-GSG1L(#Ab1): WTvsKO	0		FXR2	anti-GSG1L(#Ab2): WTvsKO	0		EPB42	anti-GSG1L(#Ab3): WTvsKO	0
NUMBL	anti-GSG1L(#Ab1): WTvsKO	0		FYN	anti-GSG1L(#Ab2): WTvsKO	0		EPHA4	anti-GSG1L(#Ab3): WTvsKO	0
NUMB	anti-GSG1L(#Ab1): WTvsKO	0		G37L1	anti-GSG1L(#Ab2): WTvsKO	0		EPHX4	anti-GSG1L(#Ab3): WTvsKO	0
NUFP2	anti-GSG1L(#Ab1): WTvsKO	0		G3BP1	anti-GSG1L(#Ab2): WTvsKO	0		EPIPL	anti-GSG1L(#Ab3): WTvsKO	0
NUCL	anti-GSG1L(#Ab1): WTvsKO	0		G3BP2	anti-GSG1L(#Ab2): WTvsKO	0		EPMIP	anti-GSG1L(#Ab3): WTvsKO	0
NUCB2	anti-GSG1L(#Ab1): WTvsKO	0		G45IP	anti-GSG1L(#Ab2): WTvsKO	0		EPN1	anti-GSG1L(#Ab3): WTvsKO	0
NUCB1	anti-GSG1L(#Ab1): WTvsKO	0		GA2L1	anti-GSG1L(#Ab2): WTvsKO	0		EPN2	anti-GSG1L(#Ab3): WTvsKO	0
NUBPL	anti-GSG1L(#Ab1): WTvsKO	0		GABR1	anti-GSG1L(#Ab2): WTvsKO	0		EPN4	anti-GSG1L(#Ab3): WTvsKO	0
NUBP2	anti-GSG1L(#Ab1): WTvsKO	0		GAK	anti-GSG1L(#Ab2): WTvsKO	0		EPS15	anti-GSG1L(#Ab3): WTvsKO	0
NU5M	anti-GSG1L(#Ab1): WTvsKO	0		GAPD1	anti-GSG1L(#Ab2): WTvsKO	0		ERBB2	anti-GSG1L(#Ab3): WTvsKO	0
NU4M	anti-GSG1L(#Ab1): WTvsKO	0		GAR1	anti-GSG1L(#Ab2): WTvsKO	0		ERBB4	anti-GSG1L(#Ab3): WTvsKO	0
NU1M	anti-GSG1L(#Ab1): WTvsKO	0		GARE1	anti-GSG1L(#Ab2): WTvsKO	0		ERBIN	anti-GSG1L(#Ab3): WTvsKO	0
NU153	anti-GSG1L(#Ab1): WTvsKO	0		GAS7	anti-GSG1L(#Ab2): WTvsKO	0		ERC2	anti-GSG1L(#Ab3): WTvsKO	0
NTRI	anti-GSG1L(#Ab1): WTvsKO	0		GASP1	anti-GSG1L(#Ab2): WTvsKO	0		ERGI1	anti-GSG1L(#Ab3): WTvsKO	0
NTR2	anti-GSG1L(#Ab1): WTvsKO	0		GBB1	anti-GSG1L(#Ab2): WTvsKO	0		ERLN2	anti-GSG1L(#Ab3): WTvsKO	0
NT5D3	anti-GSG1L(#Ab1): WTvsKO	0		GBB2	anti-GSG1L(#Ab2): WTvsKO	0		ERMP1	anti-GSG1L(#Ab3): WTvsKO	0
NSMF	anti-GSG1L(#Ab1): WTvsKO	0		GBG3	anti-GSG1L(#Ab2): WTvsKO	0		ES1	anti-GSG1L(#Ab3): WTvsKO	0
NSMA	anti-GSG1L(#Ab1): WTvsKO	0		GBRA1	anti-GSG1L(#Ab2): WTvsKO	0		ETFA	anti-GSG1L(#Ab3): WTvsKO	0
NSF	anti-GSG1L(#Ab1): WTvsKO	0		GBRA2	anti-GSG1L(#Ab2): WTvsKO	0		EVL	anti-GSG1L(#Ab3): WTvsKO	0
NRX3A	anti-GSG1L(#Ab1): WTvsKO	0.086285		GBRA3	anti-GSG1L(#Ab2): WTvsKO	0		EWS	anti-GSG1L(#Ab3): WTvsKO	0
NRX2A	anti-GSG1L(#Ab1): WTvsKO	0		GBRA4	anti-GSG1L(#Ab2): WTvsKO	0		EXC6B	anti-GSG1L(#Ab3): WTvsKO	0
NRX1A	anti-GSG1L(#Ab1): WTvsKO	0		GBRB1	anti-GSG1L(#Ab2): WTvsKO	0		EXOC1	anti-GSG1L(#Ab3): WTvsKO	0
NRP1	anti-GSG1L(#Ab1): WTvsKO	0		GBRB2	anti-GSG1L(#Ab2): WTvsKO	0		EXOC2	anti-GSG1L(#Ab3): WTvsKO	0
NRN1	anti-GSG1L(#Ab1): WTvsKO	0		GBRD	anti-GSG1L(#Ab2): WTvsKO	0		EXOC3	anti-GSG1L(#Ab3): WTvsKO	0
NRIP3	anti-GSG1L(#Ab1): WTvsKO	0		GBRG2	anti-GSG1L(#Ab2): WTvsKO	0		EXOC4	anti-GSG1L(#Ab3): WTvsKO	0
NRCAM	anti-GSG1L(#Ab1): WTvsKO	0		GCDH	anti-GSG1L(#Ab2): WTvsKO	0		EXOC5	anti-GSG1L(#Ab3): WTvsKO	0
NPTXR	anti-GSG1L(#Ab1): WTvsKO	0		GCN1	anti-GSG1L(#Ab2): WTvsKO	0		EXOC7	anti-GSG1L(#Ab3): WTvsKO	0
NPTX2	anti-GSG1L(#Ab1): WTvsKO	0		GCP2	anti-GSG1L(#Ab2): WTvsKO	0		EXOC8	anti-GSG1L(#Ab3): WTvsKO	0
NPTX1	anti-GSG1L(#Ab1): WTvsKO	0		GCP3	anti-GSG1L(#Ab2): WTvsKO	0		EXOG	anti-GSG1L(#Ab3): WTvsKO	0
NPTN	anti-GSG1L(#Ab1): WTvsKO	0.038189		GCST	anti-GSG1L(#Ab2): WTvsKO	0		F110B	anti-GSG1L(#Ab3): WTvsKO	0
NPM	anti-GSG1L(#Ab1): WTvsKO	0		GCYA2	anti-GSG1L(#Ab2): WTvsKO	0		F120A	anti-GSG1L(#Ab3): WTvsKO	0
NP1L1	anti-GSG1L(#Ab1): WTvsKO	0		GCYB1	anti-GSG1L(#Ab2): WTvsKO	0		F120C	anti-GSG1L(#Ab3): WTvsKO	0
NOTC1	anti-GSG1L(#Ab1): WTvsKO	0		GD1L1	anti-GSG1L(#Ab2): WTvsKO	0		F126B	anti-GSG1L(#Ab3): WTvsKO	0
NOS1	anti-GSG1L(#Ab1): WTvsKO	0		GDAP1	anti-GSG1L(#Ab2): WTvsKO	0		F171B	anti-GSG1L(#Ab3): WTvsKO	0
NOP56	anti-GSG1L(#Ab1): WTvsKO	0		GDC	anti-GSG1L(#Ab2): WTvsKO	0		F184B	anti-GSG1L(#Ab3): WTvsKO	0
NONO	anti-GSG1L(#Ab1): WTvsKO	0.076325		GELS	anti-GSG1L(#Ab2): WTvsKO	0		FA98A	anti-GSG1L(#Ab3): WTvsKO	0
NOMO1	anti-GSG1L(#Ab1): WTvsKO	0		GEMI2	anti-GSG1L(#Ab2): WTvsKO	0		FAAH1	anti-GSG1L(#Ab3): WTvsKO	0
NOLC1	anti-GSG1L(#Ab1): WTvsKO	0.061846		GEMI5	anti-GSG1L(#Ab2): WTvsKO	0		FABP5	anti-GSG1L(#Ab3): WTvsKO	0
NOE3	anti-GSG1L(#Ab1): WTvsKO	0.19325		GET1	anti-GSG1L(#Ab2): WTvsKO	0		FACD2	anti-GSG1L(#Ab3): WTvsKO	0
NOE2	anti-GSG1L(#Ab1): WTvsKO	0.1097		GET3	anti-GSG1L(#Ab2): WTvsKO	0		FACR1	anti-GSG1L(#Ab3): WTvsKO	0
NOE1	anti-GSG1L(#Ab1): WTvsKO	0.23382		GET4	anti-GSG1L(#Ab2): WTvsKO	0		FADS1	anti-GSG1L(#Ab3): WTvsKO	0
NMDZ1	anti-GSG1L(#Ab1): WTvsKO	0		GFAP	anti-GSG1L(#Ab2): WTvsKO	0		FADS2	anti-GSG1L(#Ab3): WTvsKO	0
NMDE2	anti-GSG1L(#Ab1): WTvsKO	0		GFOD1	anti-GSG1L(#Ab2): WTvsKO	0		FAF2	anti-GSG1L(#Ab3): WTvsKO	0
NMDE1	anti-GSG1L(#Ab1): WTvsKO	0		GFPT1	anti-GSG1L(#Ab2): WTvsKO	0		FAHD1	anti-GSG1L(#Ab3): WTvsKO	0
NLRX1	anti-GSG1L(#Ab1): WTvsKO	0		GGCT	anti-GSG1L(#Ab2): WTvsKO	0		FAHD2	anti-GSG1L(#Ab3): WTvsKO	0
NLRP6	anti-GSG1L(#Ab1): WTvsKO	0		GGT7	anti-GSG1L(#Ab2): WTvsKO	0		FARP1	anti-GSG1L(#Ab3): WTvsKO	0
NLGN3	anti-GSG1L(#Ab1): WTvsKO	0.0090621		GHC1	anti-GSG1L(#Ab2): WTvsKO	0		FAS	anti-GSG1L(#Ab3): WTvsKO	0
NLGN2	anti-GSG1L(#Ab1): WTvsKO	0.012978		GHITM	anti-GSG1L(#Ab2): WTvsKO	0		FAT2	anti-GSG1L(#Ab3): WTvsKO	0
NKRF	anti-GSG1L(#Ab1): WTvsKO	0		GIPC1	anti-GSG1L(#Ab2): WTvsKO	0		FBCD1	anti-GSG1L(#Ab3): WTvsKO	0
NIPS2	anti-GSG1L(#Ab1): WTvsKO	0		GIT1	anti-GSG1L(#Ab2): WTvsKO	0		FBLL1	anti-GSG1L(#Ab3): WTvsKO	0
NIPS1	anti-GSG1L(#Ab1): WTvsKO	0		GIT2	anti-GSG1L(#Ab2): WTvsKO	0		FBP1L	anti-GSG1L(#Ab3): WTvsKO	0
NIN	anti-GSG1L(#Ab1): WTvsKO	0		GLNA	anti-GSG1L(#Ab2): WTvsKO	0		FBW1B	anti-GSG1L(#Ab3): WTvsKO	0
NICA	anti-GSG1L(#Ab1): WTvsKO	0		GLO2	anti-GSG1L(#Ab2): WTvsKO	0		FBX41	anti-GSG1L(#Ab3): WTvsKO	0
NHSL2	anti-GSG1L(#Ab1): WTvsKO	0		GLPK	anti-GSG1L(#Ab2): WTvsKO	0		FBX6	anti-GSG1L(#Ab3): WTvsKO	0
NHSL1	anti-GSG1L(#Ab1): WTvsKO	0		GLRA1	anti-GSG1L(#Ab2): WTvsKO	0		FGD6	anti-GSG1L(#Ab3): WTvsKO	0
NHRF1	anti-GSG1L(#Ab1): WTvsKO	0		GLRA2	anti-GSG1L(#Ab2): WTvsKO	0		FGOP2	anti-GSG1L(#Ab3): WTvsKO	0
NH2L1	anti-GSG1L(#Ab1): WTvsKO	0		GLRB	anti-GSG1L(#Ab2): WTvsKO	0		FHOD3	anti-GSG1L(#Ab3): WTvsKO	0
NGAP	anti-GSG1L(#Ab1): WTvsKO	0		GMPR2	anti-GSG1L(#Ab2): WTvsKO	0		FIBA	anti-GSG1L(#Ab3): WTvsKO	0
NFXL1	anti-GSG1L(#Ab1): WTvsKO	0		GNA11	anti-GSG1L(#Ab2): WTvsKO	0		FIBG	anti-GSG1L(#Ab3): WTvsKO	0
NFS1	anti-GSG1L(#Ab1): WTvsKO	0		GNA12	anti-GSG1L(#Ab2): WTvsKO	0		FILA	anti-GSG1L(#Ab3): WTvsKO	0
NFM	anti-GSG1L(#Ab1): WTvsKO	0.17639		GNA13	anti-GSG1L(#Ab2): WTvsKO	0		FIP1	anti-GSG1L(#Ab3): WTvsKO	0
NFL	anti-GSG1L(#Ab1): WTvsKO	0.119		GNAI1	anti-GSG1L(#Ab2): WTvsKO	0		FKB1B	anti-GSG1L(#Ab3): WTvsKO	0
NFIX	anti-GSG1L(#Ab1): WTvsKO	0		GNAI2	anti-GSG1L(#Ab2): WTvsKO	0		FKBP8	anti-GSG1L(#Ab3): WTvsKO	0
NFIB	anti-GSG1L(#Ab1): WTvsKO	0		GNAO	anti-GSG1L(#Ab2): WTvsKO	0		FLII	anti-GSG1L(#Ab3): WTvsKO	0
NFIA	anti-GSG1L(#Ab1): WTvsKO	0		GNAQ	anti-GSG1L(#Ab2): WTvsKO	0		FLOT1	anti-GSG1L(#Ab3): WTvsKO	0
NFH	anti-GSG1L(#Ab1): WTvsKO	0.16674		GNAZ	anti-GSG1L(#Ab2): WTvsKO	0		FLOT2	anti-GSG1L(#Ab3): WTvsKO	0
NFASC	anti-GSG1L(#Ab1): WTvsKO	0		GNB5	anti-GSG1L(#Ab2): WTvsKO	0		FMN1	anti-GSG1L(#Ab3): WTvsKO	0
NF1	anti-GSG1L(#Ab1): WTvsKO	0		GOG7B	anti-GSG1L(#Ab2): WTvsKO	0		FMNL2	anti-GSG1L(#Ab3): WTvsKO	0
NEUM	anti-GSG1L(#Ab1): WTvsKO	0		GOGA4	anti-GSG1L(#Ab2): WTvsKO	0		FMO2	anti-GSG1L(#Ab3): WTvsKO	0
NEUL4	anti-GSG1L(#Ab1): WTvsKO	0		GOGB1	anti-GSG1L(#Ab2): WTvsKO	0		FMR1	anti-GSG1L(#Ab3): WTvsKO	0
NEUA	anti-GSG1L(#Ab1): WTvsKO	0		GOPC	anti-GSG1L(#Ab2): WTvsKO	0		FRG1	anti-GSG1L(#Ab3): WTvsKO	0
NETO2	anti-GSG1L(#Ab1): WTvsKO	0		GOSR1	anti-GSG1L(#Ab2): WTvsKO	0		FRM4A	anti-GSG1L(#Ab3): WTvsKO	0
NET1	anti-GSG1L(#Ab1): WTvsKO	0		GP162	anti-GSG1L(#Ab2): WTvsKO	0		FRYL	anti-GSG1L(#Ab3): WTvsKO	0
NEMF	anti-GSG1L(#Ab1): WTvsKO	0		GPAT1	anti-GSG1L(#Ab2): WTvsKO	0		FRY	anti-GSG1L(#Ab3): WTvsKO	0
NEK7	anti-GSG1L(#Ab1): WTvsKO	0		GPC4	anti-GSG1L(#Ab2): WTvsKO	0		FUMH	anti-GSG1L(#Ab3): WTvsKO	0
NEK6	anti-GSG1L(#Ab1): WTvsKO	0		GPD1L	anti-GSG1L(#Ab2): WTvsKO	0		FUS	anti-GSG1L(#Ab3): WTvsKO	0
NEGR1	anti-GSG1L(#Ab1): WTvsKO	0		GPDA	anti-GSG1L(#Ab2): WTvsKO	0		FXL17	anti-GSG1L(#Ab3): WTvsKO	0
NED4L	anti-GSG1L(#Ab1): WTvsKO	0		GPDM	anti-GSG1L(#Ab2): WTvsKO	0		FXR1	anti-GSG1L(#Ab3): WTvsKO	0
NECA2	anti-GSG1L(#Ab1): WTvsKO	0		GPM6A	anti-GSG1L(#Ab2): WTvsKO	0		FXR2	anti-GSG1L(#Ab3): WTvsKO	0
NEBL	anti-GSG1L(#Ab1): WTvsKO	0		GPM6B	anti-GSG1L(#Ab2): WTvsKO	0		G37L1	anti-GSG1L(#Ab3): WTvsKO	0
NEB2	anti-GSG1L(#Ab1): WTvsKO	0		GPR26	anti-GSG1L(#Ab2): WTvsKO	0		G3BP1	anti-GSG1L(#Ab3): WTvsKO	0
NEB1	anti-GSG1L(#Ab1): WTvsKO	0		GPX4	anti-GSG1L(#Ab2): WTvsKO	0		G3BP2	anti-GSG1L(#Ab3): WTvsKO	0
NDUV2	anti-GSG1L(#Ab1): WTvsKO	0		GRASP	anti-GSG1L(#Ab2): WTvsKO	0		G3PT	anti-GSG1L(#Ab3): WTvsKO	0
NDUV1	anti-GSG1L(#Ab1): WTvsKO	0		GRB2	anti-GSG1L(#Ab2): WTvsKO	0		GA2L1	anti-GSG1L(#Ab3): WTvsKO	0
NDUS8	anti-GSG1L(#Ab1): WTvsKO	0		GRDN	anti-GSG1L(#Ab2): WTvsKO	0		GABR1	anti-GSG1L(#Ab3): WTvsKO	0
NDUS7	anti-GSG1L(#Ab1): WTvsKO	0		GRID1	anti-GSG1L(#Ab2): WTvsKO	0		GABR2	anti-GSG1L(#Ab3): WTvsKO	0
NDUS3	anti-GSG1L(#Ab1): WTvsKO	0		GRID2	anti-GSG1L(#Ab2): WTvsKO	0		GABT	anti-GSG1L(#Ab3): WTvsKO	0
NDUS2	anti-GSG1L(#Ab1): WTvsKO	0		GRIK5	anti-GSG1L(#Ab2): WTvsKO	0		GAK	anti-GSG1L(#Ab3): WTvsKO	0
NDUS1	anti-GSG1L(#Ab1): WTvsKO	0		GRIP1	anti-GSG1L(#Ab2): WTvsKO	0		GAR1	anti-GSG1L(#Ab3): WTvsKO	0
NDUF7	anti-GSG1L(#Ab1): WTvsKO	0		GRM2	anti-GSG1L(#Ab2): WTvsKO	0		GARE1	anti-GSG1L(#Ab3): WTvsKO	0
NDUF6	anti-GSG1L(#Ab1): WTvsKO	0		GRM3	anti-GSG1L(#Ab2): WTvsKO	0		GASP1	anti-GSG1L(#Ab3): WTvsKO	0
NDUAD	anti-GSG1L(#Ab1): WTvsKO	0		GRM4	anti-GSG1L(#Ab2): WTvsKO	0		GBB1	anti-GSG1L(#Ab3): WTvsKO	0
NDUAC	anti-GSG1L(#Ab1): WTvsKO	0		GRM7	anti-GSG1L(#Ab2): WTvsKO	0		GBB2	anti-GSG1L(#Ab3): WTvsKO	0
NDUAB	anti-GSG1L(#Ab1): WTvsKO	0		GRP1	anti-GSG1L(#Ab2): WTvsKO	0		GBG3	anti-GSG1L(#Ab3): WTvsKO	0
NDUAA	anti-GSG1L(#Ab1): WTvsKO	0		GRPE1	anti-GSG1L(#Ab2): WTvsKO	0		GBRA1	anti-GSG1L(#Ab3): WTvsKO	0
NDUA9	anti-GSG1L(#Ab1): WTvsKO	0		GSDMA	anti-GSG1L(#Ab2): WTvsKO	0		GBRA3	anti-GSG1L(#Ab3): WTvsKO	0
NDUA7	anti-GSG1L(#Ab1): WTvsKO	0		GSH0	anti-GSG1L(#Ab2): WTvsKO	0		GBRA4	anti-GSG1L(#Ab3): WTvsKO	0
NDUA5	anti-GSG1L(#Ab1): WTvsKO	0		GSK3B	anti-GSG1L(#Ab2): WTvsKO	0		GBRD	anti-GSG1L(#Ab3): WTvsKO	0
NDUA4	anti-GSG1L(#Ab1): WTvsKO	0		GSTP1	anti-GSG1L(#Ab2): WTvsKO	0		GBRL2	anti-GSG1L(#Ab3): WTvsKO	0
NDRG3	anti-GSG1L(#Ab1): WTvsKO	0		GTDC1	anti-GSG1L(#Ab2): WTvsKO	0		GCDH	anti-GSG1L(#Ab3): WTvsKO	0
NDRG2	anti-GSG1L(#Ab1): WTvsKO	0		GTPB3	anti-GSG1L(#Ab2): WTvsKO	0		GCN1	anti-GSG1L(#Ab3): WTvsKO	0
NDEL1	anti-GSG1L(#Ab1): WTvsKO	0		GTR1	anti-GSG1L(#Ab2): WTvsKO	0		GCP2	anti-GSG1L(#Ab3): WTvsKO	0
NDE1	anti-GSG1L(#Ab1): WTvsKO	0		GUF1	anti-GSG1L(#Ab2): WTvsKO	0		GCP3	anti-GSG1L(#Ab3): WTvsKO	0
NCPR	anti-GSG1L(#Ab1): WTvsKO	0		GULP1	anti-GSG1L(#Ab2): WTvsKO	0		GCST	anti-GSG1L(#Ab3): WTvsKO	0
NCOR2	anti-GSG1L(#Ab1): WTvsKO	0		GYS1	anti-GSG1L(#Ab2): WTvsKO	0		GCYA2	anti-GSG1L(#Ab3): WTvsKO	0
NCOR1	anti-GSG1L(#Ab1): WTvsKO	0		H10	anti-GSG1L(#Ab2): WTvsKO	0		GCYB1	anti-GSG1L(#Ab3): WTvsKO	0
NCOA5	anti-GSG1L(#Ab1): WTvsKO	0		H1X	anti-GSG1L(#Ab2): WTvsKO	0		GDAP1	anti-GSG1L(#Ab3): WTvsKO	0
NCLN	anti-GSG1L(#Ab1): WTvsKO	0		H4	anti-GSG1L(#Ab2): WTvsKO	0		GDC	anti-GSG1L(#Ab3): WTvsKO	0
NCKX2	anti-GSG1L(#Ab1): WTvsKO	0		HACD2	anti-GSG1L(#Ab2): WTvsKO	0		GELS	anti-GSG1L(#Ab3): WTvsKO	0
NCKP1	anti-GSG1L(#Ab1): WTvsKO	0		HACD3	anti-GSG1L(#Ab2): WTvsKO	0		GEMI2	anti-GSG1L(#Ab3): WTvsKO	0
NCEH1	anti-GSG1L(#Ab1): WTvsKO	0		HAP1	anti-GSG1L(#Ab2): WTvsKO	0		GEMI5	anti-GSG1L(#Ab3): WTvsKO	0
NCDN	anti-GSG1L(#Ab1): WTvsKO	0		HBA	anti-GSG1L(#Ab2): WTvsKO	0		GET1	anti-GSG1L(#Ab3): WTvsKO	0
NCAM2	anti-GSG1L(#Ab1): WTvsKO	0		HBB1	anti-GSG1L(#Ab2): WTvsKO	0		GET4	anti-GSG1L(#Ab3): WTvsKO	0
NCAM1	anti-GSG1L(#Ab1): WTvsKO	0		HBS1L	anti-GSG1L(#Ab2): WTvsKO	0		GFAP	anti-GSG1L(#Ab3): WTvsKO	0
NBEL2	anti-GSG1L(#Ab1): WTvsKO	0		HCD2	anti-GSG1L(#Ab2): WTvsKO	0		GFOD1	anti-GSG1L(#Ab3): WTvsKO	0
NBEA	anti-GSG1L(#Ab1): WTvsKO	0		HCN1	anti-GSG1L(#Ab2): WTvsKO	0		GFPT1	anti-GSG1L(#Ab3): WTvsKO	0
NAV3	anti-GSG1L(#Ab1): WTvsKO	0		HDA11	anti-GSG1L(#Ab2): WTvsKO	0		GGCT	anti-GSG1L(#Ab3): WTvsKO	0
NAV1	anti-GSG1L(#Ab1): WTvsKO	0		HD	anti-GSG1L(#Ab2): WTvsKO	0		GHITM	anti-GSG1L(#Ab3): WTvsKO	0
NAT8L	anti-GSG1L(#Ab1): WTvsKO	0		HECD4	anti-GSG1L(#Ab2): WTvsKO	0		GIPC1	anti-GSG1L(#Ab3): WTvsKO	0
NAMPT	anti-GSG1L(#Ab1): WTvsKO	0		HECW2	anti-GSG1L(#Ab2): WTvsKO	0		GIT2	anti-GSG1L(#Ab3): WTvsKO	0
NAKD2	anti-GSG1L(#Ab1): WTvsKO	0		HEM0	anti-GSG1L(#Ab2): WTvsKO	0		GLNA	anti-GSG1L(#Ab3): WTvsKO	0
NADK	anti-GSG1L(#Ab1): WTvsKO	0		HEMO	anti-GSG1L(#Ab2): WTvsKO	0		GLO2	anti-GSG1L(#Ab3): WTvsKO	0
NACHO	anti-GSG1L(#Ab1): WTvsKO	0		HERC2	anti-GSG1L(#Ab2): WTvsKO	0		GLPK	anti-GSG1L(#Ab3): WTvsKO	0
NACAM	anti-GSG1L(#Ab1): WTvsKO	0		HERC6	anti-GSG1L(#Ab2): WTvsKO	0		GLRA1	anti-GSG1L(#Ab3): WTvsKO	0
NAC2	anti-GSG1L(#Ab1): WTvsKO	0		HGS	anti-GSG1L(#Ab2): WTvsKO	0		GLRA2	anti-GSG1L(#Ab3): WTvsKO	0
NAC1	anti-GSG1L(#Ab1): WTvsKO	0.036093		HIP1R	anti-GSG1L(#Ab2): WTvsKO	0		GLRB	anti-GSG1L(#Ab3): WTvsKO	0
MYT1L	anti-GSG1L(#Ab1): WTvsKO	0		HIP1	anti-GSG1L(#Ab2): WTvsKO	0		GLSK	anti-GSG1L(#Ab3): WTvsKO	0
MYRIP	anti-GSG1L(#Ab1): WTvsKO	0		HKDC1	anti-GSG1L(#Ab2): WTvsKO	0		GMPR2	anti-GSG1L(#Ab3): WTvsKO	0
MYPT1	anti-GSG1L(#Ab1): WTvsKO	0		HMBX1	anti-GSG1L(#Ab2): WTvsKO	0		GNA11	anti-GSG1L(#Ab3): WTvsKO	0
MYPR	anti-GSG1L(#Ab1): WTvsKO	0		HMGCL	anti-GSG1L(#Ab2): WTvsKO	0		GNA12	anti-GSG1L(#Ab3): WTvsKO	0
MYORG	anti-GSG1L(#Ab1): WTvsKO	0		HMOX2	anti-GSG1L(#Ab2): WTvsKO	0		GNA13	anti-GSG1L(#Ab3): WTvsKO	0
MYOME	anti-GSG1L(#Ab1): WTvsKO	0		HNRDL	anti-GSG1L(#Ab2): WTvsKO	0		GNAI2	anti-GSG1L(#Ab3): WTvsKO	0
MYO6	anti-GSG1L(#Ab1): WTvsKO	0		HNRH1	anti-GSG1L(#Ab2): WTvsKO	0		GNAO	anti-GSG1L(#Ab3): WTvsKO	0
MYO5B	anti-GSG1L(#Ab1): WTvsKO	0		HNRH2	anti-GSG1L(#Ab2): WTvsKO	0		GNAQ	anti-GSG1L(#Ab3): WTvsKO	0
MYO5A	anti-GSG1L(#Ab1): WTvsKO	0		HNRH3	anti-GSG1L(#Ab2): WTvsKO	0		GNAZ	anti-GSG1L(#Ab3): WTvsKO	0
MYO1E	anti-GSG1L(#Ab1): WTvsKO	0		HNRL1	anti-GSG1L(#Ab2): WTvsKO	0		GNB5	anti-GSG1L(#Ab3): WTvsKO	0
MYO1D	anti-GSG1L(#Ab1): WTvsKO	0		HNRPC	anti-GSG1L(#Ab2): WTvsKO	0		GOG7B	anti-GSG1L(#Ab3): WTvsKO	0
MYO1C	anti-GSG1L(#Ab1): WTvsKO	0		HNRPD	anti-GSG1L(#Ab2): WTvsKO	0		GOGA4	anti-GSG1L(#Ab3): WTvsKO	0
MYO1B	anti-GSG1L(#Ab1): WTvsKO	0		HNRPK	anti-GSG1L(#Ab2): WTvsKO	0		GOGB1	anti-GSG1L(#Ab3): WTvsKO	0
MYLK4	anti-GSG1L(#Ab1): WTvsKO	0		HNRPL	anti-GSG1L(#Ab2): WTvsKO	0		GOPC	anti-GSG1L(#Ab3): WTvsKO	0
MYL6B	anti-GSG1L(#Ab1): WTvsKO	0		HNRPM	anti-GSG1L(#Ab2): WTvsKO	0		GP158	anti-GSG1L(#Ab3): WTvsKO	0
MYL6	anti-GSG1L(#Ab1): WTvsKO	0		HNRPQ	anti-GSG1L(#Ab2): WTvsKO	0		GP162	anti-GSG1L(#Ab3): WTvsKO	0
MYH9	anti-GSG1L(#Ab1): WTvsKO	0		HNRPR	anti-GSG1L(#Ab2): WTvsKO	0		GPAT1	anti-GSG1L(#Ab3): WTvsKO	0
MYH14	anti-GSG1L(#Ab1): WTvsKO	0		HNRPU	anti-GSG1L(#Ab2): WTvsKO	0		GPC4	anti-GSG1L(#Ab3): WTvsKO	0
MYH11	anti-GSG1L(#Ab1): WTvsKO	0		HOME1	anti-GSG1L(#Ab2): WTvsKO	0		GPD1L	anti-GSG1L(#Ab3): WTvsKO	0
MYH10	anti-GSG1L(#Ab1): WTvsKO	0		HOME3	anti-GSG1L(#Ab2): WTvsKO	0		GPDM	anti-GSG1L(#Ab3): WTvsKO	0
MYEF2	anti-GSG1L(#Ab1): WTvsKO	0		HOOK3	anti-GSG1L(#Ab2): WTvsKO	0		GPM6A	anti-GSG1L(#Ab3): WTvsKO	0
MYCB2	anti-GSG1L(#Ab1): WTvsKO	0		HORN	anti-GSG1L(#Ab2): WTvsKO	0		GPM6B	anti-GSG1L(#Ab3): WTvsKO	0
MYADM	anti-GSG1L(#Ab1): WTvsKO	0		HP1B3	anti-GSG1L(#Ab2): WTvsKO	0		GPR26	anti-GSG1L(#Ab3): WTvsKO	0
MY18B	anti-GSG1L(#Ab1): WTvsKO	0		HPLN1	anti-GSG1L(#Ab2): WTvsKO	0		GPX1	anti-GSG1L(#Ab3): WTvsKO	0
MY18A	anti-GSG1L(#Ab1): WTvsKO	0		HPLN4	anti-GSG1L(#Ab2): WTvsKO	0		GPX4	anti-GSG1L(#Ab3): WTvsKO	0
MVP	anti-GSG1L(#Ab1): WTvsKO	0		HS12A	anti-GSG1L(#Ab2): WTvsKO	0		GRB2	anti-GSG1L(#Ab3): WTvsKO	0
MUL1	anti-GSG1L(#Ab1): WTvsKO	0		HS2ST	anti-GSG1L(#Ab2): WTvsKO	0		GRIK5	anti-GSG1L(#Ab3): WTvsKO	0
MUC19	anti-GSG1L(#Ab1): WTvsKO	0		HS71L	anti-GSG1L(#Ab2): WTvsKO	0		GRIP1	anti-GSG1L(#Ab3): WTvsKO	0
MUC16	anti-GSG1L(#Ab1): WTvsKO	0		HS90B	anti-GSG1L(#Ab2): WTvsKO	0		GRM1	anti-GSG1L(#Ab3): WTvsKO	0
MTX2	anti-GSG1L(#Ab1): WTvsKO	0		HSBP1	anti-GSG1L(#Ab2): WTvsKO	0		GRM3	anti-GSG1L(#Ab3): WTvsKO	0
MTUS2	anti-GSG1L(#Ab1): WTvsKO	0		HSDL1	anti-GSG1L(#Ab2): WTvsKO	0		GRM4	anti-GSG1L(#Ab3): WTvsKO	0
MTP	anti-GSG1L(#Ab1): WTvsKO	0		HSP13	anti-GSG1L(#Ab2): WTvsKO	0		GRM7	anti-GSG1L(#Ab3): WTvsKO	0
MTOR	anti-GSG1L(#Ab1): WTvsKO	0		HSP7C	anti-GSG1L(#Ab2): WTvsKO	0		GRP1	anti-GSG1L(#Ab3): WTvsKO	0
MTNA	anti-GSG1L(#Ab1): WTvsKO	0		HTRA1	anti-GSG1L(#Ab2): WTvsKO	0		GRP75	anti-GSG1L(#Ab3): WTvsKO	0
MTMRD	anti-GSG1L(#Ab1): WTvsKO	0		HUTH	anti-GSG1L(#Ab2): WTvsKO	0		GRPE1	anti-GSG1L(#Ab3): WTvsKO	0
MTMR5	anti-GSG1L(#Ab1): WTvsKO	0		HUWE1	anti-GSG1L(#Ab2): WTvsKO	0		GSDMA	anti-GSG1L(#Ab3): WTvsKO	0
MTMR2	anti-GSG1L(#Ab1): WTvsKO	0		HXK1	anti-GSG1L(#Ab2): WTvsKO	0		GSH0	anti-GSG1L(#Ab3): WTvsKO	0
MTMR1	anti-GSG1L(#Ab1): WTvsKO	0		HYCCI	anti-GSG1L(#Ab2): WTvsKO	0		GSK3B	anti-GSG1L(#Ab3): WTvsKO	0
MTCL1	anti-GSG1L(#Ab1): WTvsKO	0		HYDIN	anti-GSG1L(#Ab2): WTvsKO	0		GSLG1	anti-GSG1L(#Ab3): WTvsKO	0
MTCH2	anti-GSG1L(#Ab1): WTvsKO	0		HYOU1	anti-GSG1L(#Ab2): WTvsKO	0		GSTK1	anti-GSG1L(#Ab3): WTvsKO	0
MTCH1	anti-GSG1L(#Ab1): WTvsKO	0		ICAM5	anti-GSG1L(#Ab2): WTvsKO	0		GSTP1	anti-GSG1L(#Ab3): WTvsKO	0
MTAP2	anti-GSG1L(#Ab1): WTvsKO	0		ICMT	anti-GSG1L(#Ab2): WTvsKO	0		GSTT3	anti-GSG1L(#Ab3): WTvsKO	0
MT1	anti-GSG1L(#Ab1): WTvsKO	0		ICT1	anti-GSG1L(#Ab2): WTvsKO	0		GTDC1	anti-GSG1L(#Ab3): WTvsKO	0
MSI2H	anti-GSG1L(#Ab1): WTvsKO	0		IDH3B	anti-GSG1L(#Ab2): WTvsKO	0		GTPB3	anti-GSG1L(#Ab3): WTvsKO	0
MRT4	anti-GSG1L(#Ab1): WTvsKO	0		IDHG1	anti-GSG1L(#Ab2): WTvsKO	0		GTR1	anti-GSG1L(#Ab3): WTvsKO	0
MRM3	anti-GSG1L(#Ab1): WTvsKO	0		IDHP	anti-GSG1L(#Ab2): WTvsKO	0		GTR3	anti-GSG1L(#Ab3): WTvsKO	0
MRCKB	anti-GSG1L(#Ab1): WTvsKO	0		IF2A	anti-GSG1L(#Ab2): WTvsKO	0		GUAA	anti-GSG1L(#Ab3): WTvsKO	0
MRCKA	anti-GSG1L(#Ab1): WTvsKO	0		IF2B	anti-GSG1L(#Ab2): WTvsKO	0		GUF1	anti-GSG1L(#Ab3): WTvsKO	0
MPRIP	anti-GSG1L(#Ab1): WTvsKO	0		IF2P	anti-GSG1L(#Ab2): WTvsKO	0		GULP1	anti-GSG1L(#Ab3): WTvsKO	0
MPPB	anti-GSG1L(#Ab1): WTvsKO	0		IF4A1	anti-GSG1L(#Ab2): WTvsKO	0		GYS1	anti-GSG1L(#Ab3): WTvsKO	0
MPP2	anti-GSG1L(#Ab1): WTvsKO	0		IF4A3	anti-GSG1L(#Ab2): WTvsKO	0		H10	anti-GSG1L(#Ab3): WTvsKO	0
MPCP	anti-GSG1L(#Ab1): WTvsKO	0		IF4B	anti-GSG1L(#Ab2): WTvsKO	0		H1X	anti-GSG1L(#Ab3): WTvsKO	0
MPC2	anti-GSG1L(#Ab1): WTvsKO	0		IF4G2	anti-GSG1L(#Ab2): WTvsKO	0		H4	anti-GSG1L(#Ab3): WTvsKO	0
MPC1	anti-GSG1L(#Ab1): WTvsKO	0		IFM10	anti-GSG1L(#Ab2): WTvsKO	0		HACD2	anti-GSG1L(#Ab3): WTvsKO	0
MP2K7	anti-GSG1L(#Ab1): WTvsKO	0		IGLO5	anti-GSG1L(#Ab2): WTvsKO	0		HACD3	anti-GSG1L(#Ab3): WTvsKO	0
MP2K6	anti-GSG1L(#Ab1): WTvsKO	0		IL1AP	anti-GSG1L(#Ab2): WTvsKO	0		HAP1	anti-GSG1L(#Ab3): WTvsKO	0
MP2K4	anti-GSG1L(#Ab1): WTvsKO	0		ILF2	anti-GSG1L(#Ab2): WTvsKO	0		HAX1	anti-GSG1L(#Ab3): WTvsKO	0
MP2K2	anti-GSG1L(#Ab1): WTvsKO	0		ILF3	anti-GSG1L(#Ab2): WTvsKO	0		HBA	anti-GSG1L(#Ab3): WTvsKO	0
MP2K1	anti-GSG1L(#Ab1): WTvsKO	0		ILK	anti-GSG1L(#Ab2): WTvsKO	0		HBS1L	anti-GSG1L(#Ab3): WTvsKO	0
MOT2	anti-GSG1L(#Ab1): WTvsKO	0		IMA1	anti-GSG1L(#Ab2): WTvsKO	0		HCD2	anti-GSG1L(#Ab3): WTvsKO	0
MOT1	anti-GSG1L(#Ab1): WTvsKO	0		IMA3	anti-GSG1L(#Ab2): WTvsKO	0		HCN1	anti-GSG1L(#Ab3): WTvsKO	0
MOS	anti-GSG1L(#Ab1): WTvsKO	0		IMA4	anti-GSG1L(#Ab2): WTvsKO	0		HCN2	anti-GSG1L(#Ab3): WTvsKO	0
MOGS	anti-GSG1L(#Ab1): WTvsKO	0		IMA5	anti-GSG1L(#Ab2): WTvsKO	0		HDA11	anti-GSG1L(#Ab3): WTvsKO	0
MOG	anti-GSG1L(#Ab1): WTvsKO	0		IMA6	anti-GSG1L(#Ab2): WTvsKO	0		HD	anti-GSG1L(#Ab3): WTvsKO	0
MOCS1	anti-GSG1L(#Ab1): WTvsKO	0		IMA7	anti-GSG1L(#Ab2): WTvsKO	0		HECD4	anti-GSG1L(#Ab3): WTvsKO	0
MOBP	anti-GSG1L(#Ab1): WTvsKO	0		IMB1	anti-GSG1L(#Ab2): WTvsKO	0		HECW2	anti-GSG1L(#Ab3): WTvsKO	0
MOAP1	anti-GSG1L(#Ab1): WTvsKO	0		IMDH2	anti-GSG1L(#Ab2): WTvsKO	0		HEM0	anti-GSG1L(#Ab3): WTvsKO	0
MNS1	anti-GSG1L(#Ab1): WTvsKO	0.59028		INSRR	anti-GSG1L(#Ab2): WTvsKO	0		HEMH	anti-GSG1L(#Ab3): WTvsKO	0
MMSA	anti-GSG1L(#Ab1): WTvsKO	0		INSR	anti-GSG1L(#Ab2): WTvsKO	0		HEMO	anti-GSG1L(#Ab3): WTvsKO	0
MMP17	anti-GSG1L(#Ab1): WTvsKO	0		INT3	anti-GSG1L(#Ab2): WTvsKO	0		HERC2	anti-GSG1L(#Ab3): WTvsKO	0
MMAA	anti-GSG1L(#Ab1): WTvsKO	0		IPO8	anti-GSG1L(#Ab2): WTvsKO	0		HERC6	anti-GSG1L(#Ab3): WTvsKO	0
MLP3B	anti-GSG1L(#Ab1): WTvsKO	0		IPO9	anti-GSG1L(#Ab2): WTvsKO	0		HGS	anti-GSG1L(#Ab3): WTvsKO	0
MLP3A	anti-GSG1L(#Ab1): WTvsKO	0		IPYR2	anti-GSG1L(#Ab2): WTvsKO	0		HIP1R	anti-GSG1L(#Ab3): WTvsKO	0
MLIP	anti-GSG1L(#Ab1): WTvsKO	0		IQEC1	anti-GSG1L(#Ab2): WTvsKO	0		HKDC1	anti-GSG1L(#Ab3): WTvsKO	0
MLH1	anti-GSG1L(#Ab1): WTvsKO	0		IQEC2	anti-GSG1L(#Ab2): WTvsKO	0		HMGCL	anti-GSG1L(#Ab3): WTvsKO	0
MLF2	anti-GSG1L(#Ab1): WTvsKO	0		IQEC3	anti-GSG1L(#Ab2): WTvsKO	0		HMOX2	anti-GSG1L(#Ab3): WTvsKO	0
MLEC	anti-GSG1L(#Ab1): WTvsKO	0		IST1	anti-GSG1L(#Ab2): WTvsKO	0		HNRDL	anti-GSG1L(#Ab3): WTvsKO	0
MLC1	anti-GSG1L(#Ab1): WTvsKO	0		ITM2B	anti-GSG1L(#Ab2): WTvsKO	0		HNRH1	anti-GSG1L(#Ab3): WTvsKO	0
MK07	anti-GSG1L(#Ab1): WTvsKO	0		ITM2C	anti-GSG1L(#Ab2): WTvsKO	0		HNRL1	anti-GSG1L(#Ab3): WTvsKO	0
MK	anti-GSG1L(#Ab1): WTvsKO	0		ITPI2	anti-GSG1L(#Ab2): WTvsKO	0		HNRL2	anti-GSG1L(#Ab3): WTvsKO	0
MIRO2	anti-GSG1L(#Ab1): WTvsKO	0		ITPR2	anti-GSG1L(#Ab2): WTvsKO	0		HNRPC	anti-GSG1L(#Ab3): WTvsKO	0
MIRO1	anti-GSG1L(#Ab1): WTvsKO	0		ITPR3	anti-GSG1L(#Ab2): WTvsKO	0		HNRPD	anti-GSG1L(#Ab3): WTvsKO	0
MIO	anti-GSG1L(#Ab1): WTvsKO	0		ITSN1	anti-GSG1L(#Ab2): WTvsKO	0		HNRPK	anti-GSG1L(#Ab3): WTvsKO	0
MINK1	anti-GSG1L(#Ab1): WTvsKO	0		ITSN2	anti-GSG1L(#Ab2): WTvsKO	0		HNRPL	anti-GSG1L(#Ab3): WTvsKO	0
MICU1	anti-GSG1L(#Ab1): WTvsKO	0		JCAD	anti-GSG1L(#Ab2): WTvsKO	0		HNRPM	anti-GSG1L(#Ab3): WTvsKO	0
MIC60	anti-GSG1L(#Ab1): WTvsKO	0		JIP4	anti-GSG1L(#Ab2): WTvsKO	0		HNRPQ	anti-GSG1L(#Ab3): WTvsKO	0
MIC25	anti-GSG1L(#Ab1): WTvsKO	0		JKIP1	anti-GSG1L(#Ab2): WTvsKO	0		HNRPR	anti-GSG1L(#Ab3): WTvsKO	0
MIC19	anti-GSG1L(#Ab1): WTvsKO	0		JKIP2	anti-GSG1L(#Ab2): WTvsKO	0		HNRPU	anti-GSG1L(#Ab3): WTvsKO	0
MIC13	anti-GSG1L(#Ab1): WTvsKO	0		JKIP3	anti-GSG1L(#Ab2): WTvsKO	0		HOME1	anti-GSG1L(#Ab3): WTvsKO	0
MIB2	anti-GSG1L(#Ab1): WTvsKO	0		JPH3	anti-GSG1L(#Ab2): WTvsKO	0		HOME3	anti-GSG1L(#Ab3): WTvsKO	0
MIB1	anti-GSG1L(#Ab1): WTvsKO	0		JPH4	anti-GSG1L(#Ab2): WTvsKO	0		HOOK3	anti-GSG1L(#Ab3): WTvsKO	0
MGST3	anti-GSG1L(#Ab1): WTvsKO	0		K0100	anti-GSG1L(#Ab2): WTvsKO	0		HORN	anti-GSG1L(#Ab3): WTvsKO	0
MFSD6	anti-GSG1L(#Ab1): WTvsKO	0		K0825	anti-GSG1L(#Ab2): WTvsKO	0		HP1B3	anti-GSG1L(#Ab3): WTvsKO	0
MFR1L	anti-GSG1L(#Ab1): WTvsKO	0		K1107	anti-GSG1L(#Ab2): WTvsKO	0		HPCA	anti-GSG1L(#Ab3): WTvsKO	0
MFN2	anti-GSG1L(#Ab1): WTvsKO	0		K1549	anti-GSG1L(#Ab2): WTvsKO	0		HPLN1	anti-GSG1L(#Ab3): WTvsKO	0
MFF	anti-GSG1L(#Ab1): WTvsKO	0		K154L	anti-GSG1L(#Ab2): WTvsKO	0		HPLN4	anti-GSG1L(#Ab3): WTvsKO	0
MET7A	anti-GSG1L(#Ab1): WTvsKO	0		K2M2	anti-GSG1L(#Ab2): WTvsKO	0		HS12A	anti-GSG1L(#Ab3): WTvsKO	0
MEST	anti-GSG1L(#Ab1): WTvsKO	0		KAD1	anti-GSG1L(#Ab2): WTvsKO	0		HS2ST	anti-GSG1L(#Ab3): WTvsKO	0
MEP50	anti-GSG1L(#Ab1): WTvsKO	0		KAISO	anti-GSG1L(#Ab2): WTvsKO	0		HS71L	anti-GSG1L(#Ab3): WTvsKO	0
MECP2	anti-GSG1L(#Ab1): WTvsKO	0		KALRN	anti-GSG1L(#Ab2): WTvsKO	0		HS90B	anti-GSG1L(#Ab3): WTvsKO	0
MDN1	anti-GSG1L(#Ab1): WTvsKO	0		KAP0	anti-GSG1L(#Ab2): WTvsKO	0		HSBP1	anti-GSG1L(#Ab3): WTvsKO	0
MDHM	anti-GSG1L(#Ab1): WTvsKO	0		KAP1	anti-GSG1L(#Ab2): WTvsKO	0		HSDL1	anti-GSG1L(#Ab3): WTvsKO	0
MDHC	anti-GSG1L(#Ab1): WTvsKO	0		KAP2	anti-GSG1L(#Ab2): WTvsKO	0		HSP13	anti-GSG1L(#Ab3): WTvsKO	0
MDGA2	anti-GSG1L(#Ab1): WTvsKO	0		KAP3	anti-GSG1L(#Ab2): WTvsKO	0		HSP7C	anti-GSG1L(#Ab3): WTvsKO	0
MCUR1	anti-GSG1L(#Ab1): WTvsKO	0		KAPCB	anti-GSG1L(#Ab2): WTvsKO	0		HTRA2	anti-GSG1L(#Ab3): WTvsKO	0
MCU	anti-GSG1L(#Ab1): WTvsKO	0		KATL1	anti-GSG1L(#Ab2): WTvsKO	0		HUTH	anti-GSG1L(#Ab3): WTvsKO	0
MCTP1	anti-GSG1L(#Ab1): WTvsKO	0		KAZRN	anti-GSG1L(#Ab2): WTvsKO	0		HUWE1	anti-GSG1L(#Ab3): WTvsKO	0
MCRI1	anti-GSG1L(#Ab1): WTvsKO	0		KBRS1	anti-GSG1L(#Ab2): WTvsKO	0		HXK1	anti-GSG1L(#Ab3): WTvsKO	0
MCES	anti-GSG1L(#Ab1): WTvsKO	0		KBTBB	anti-GSG1L(#Ab2): WTvsKO	0		HYCCI	anti-GSG1L(#Ab3): WTvsKO	0
MCCB	anti-GSG1L(#Ab1): WTvsKO	0		KC1A	anti-GSG1L(#Ab2): WTvsKO	0		HYDIN	anti-GSG1L(#Ab3): WTvsKO	0
MCCA	anti-GSG1L(#Ab1): WTvsKO	0		KC1D	anti-GSG1L(#Ab2): WTvsKO	0		HYOU1	anti-GSG1L(#Ab3): WTvsKO	0
MCATL	anti-GSG1L(#Ab1): WTvsKO	0		KC1E	anti-GSG1L(#Ab2): WTvsKO	0		ICAM5	anti-GSG1L(#Ab3): WTvsKO	0
MCAT	anti-GSG1L(#Ab1): WTvsKO	0		KCAB2	anti-GSG1L(#Ab2): WTvsKO	0		ICMT	anti-GSG1L(#Ab3): WTvsKO	0
MBP	anti-GSG1L(#Ab1): WTvsKO	0		KCC1D	anti-GSG1L(#Ab2): WTvsKO	0		ICT1	anti-GSG1L(#Ab3): WTvsKO	0
MBOA7	anti-GSG1L(#Ab1): WTvsKO	0		KCC2A	anti-GSG1L(#Ab2): WTvsKO	0		IDH3A	anti-GSG1L(#Ab3): WTvsKO	0
MBLC2	anti-GSG1L(#Ab1): WTvsKO	0		KCC2B	anti-GSG1L(#Ab2): WTvsKO	0		IDH3B	anti-GSG1L(#Ab3): WTvsKO	0
MBB1A	anti-GSG1L(#Ab1): WTvsKO	0		KCC2D	anti-GSG1L(#Ab2): WTvsKO	0		IDHG1	anti-GSG1L(#Ab3): WTvsKO	0
MATR3	anti-GSG1L(#Ab1): WTvsKO	0.010871		KCC2G	anti-GSG1L(#Ab2): WTvsKO	0		IDHP	anti-GSG1L(#Ab3): WTvsKO	0
MATK	anti-GSG1L(#Ab1): WTvsKO	0		KCD12	anti-GSG1L(#Ab2): WTvsKO	0		IF2A	anti-GSG1L(#Ab3): WTvsKO	0
MAST3	anti-GSG1L(#Ab1): WTvsKO	0		KCD16	anti-GSG1L(#Ab2): WTvsKO	0		IF2B	anti-GSG1L(#Ab3): WTvsKO	0
MAST1	anti-GSG1L(#Ab1): WTvsKO	0		KCIP2	anti-GSG1L(#Ab2): WTvsKO	0		IF2P	anti-GSG1L(#Ab3): WTvsKO	0
MARK4	anti-GSG1L(#Ab1): WTvsKO	0		KCIP4	anti-GSG1L(#Ab2): WTvsKO	0		IF4A1	anti-GSG1L(#Ab3): WTvsKO	0
MARK3	anti-GSG1L(#Ab1): WTvsKO	0		KCMA1	anti-GSG1L(#Ab2): WTvsKO	0		IF4A3	anti-GSG1L(#Ab3): WTvsKO	0
MARK2	anti-GSG1L(#Ab1): WTvsKO	0		KCNA1	anti-GSG1L(#Ab2): WTvsKO	0		IF4B	anti-GSG1L(#Ab3): WTvsKO	0
MARK1	anti-GSG1L(#Ab1): WTvsKO	0		KCNA2	anti-GSG1L(#Ab2): WTvsKO	0		IF4G2	anti-GSG1L(#Ab3): WTvsKO	0
MARE3	anti-GSG1L(#Ab1): WTvsKO	0		KCNC1	anti-GSG1L(#Ab2): WTvsKO	0		IFM10	anti-GSG1L(#Ab3): WTvsKO	0
MARE2	anti-GSG1L(#Ab1): WTvsKO	0		KCNC2	anti-GSG1L(#Ab2): WTvsKO	0		IGLO5	anti-GSG1L(#Ab3): WTvsKO	0
MARC2	anti-GSG1L(#Ab1): WTvsKO	0		KCND2	anti-GSG1L(#Ab2): WTvsKO	0		IL1AP	anti-GSG1L(#Ab3): WTvsKO	0
MAP9	anti-GSG1L(#Ab1): WTvsKO	0		KCND3	anti-GSG1L(#Ab2): WTvsKO	0		ILF2	anti-GSG1L(#Ab3): WTvsKO	0
MAP7	anti-GSG1L(#Ab1): WTvsKO	0		KCNH1	anti-GSG1L(#Ab2): WTvsKO	0		ILF3	anti-GSG1L(#Ab3): WTvsKO	0
MAP6	anti-GSG1L(#Ab1): WTvsKO	0		KCNJ4	anti-GSG1L(#Ab2): WTvsKO	0		ILK	anti-GSG1L(#Ab3): WTvsKO	0
MAP4	anti-GSG1L(#Ab1): WTvsKO	0		KCNN2	anti-GSG1L(#Ab2): WTvsKO	0		IMA1	anti-GSG1L(#Ab3): WTvsKO	0
MAP1S	anti-GSG1L(#Ab1): WTvsKO	0		KCNN3	anti-GSG1L(#Ab2): WTvsKO	0		IMA3	anti-GSG1L(#Ab3): WTvsKO	0
MAP1B	anti-GSG1L(#Ab1): WTvsKO	0		KCNQ1	anti-GSG1L(#Ab2): WTvsKO	0		IMA4	anti-GSG1L(#Ab3): WTvsKO	0
MAP1A	anti-GSG1L(#Ab1): WTvsKO	0		KCNQ2	anti-GSG1L(#Ab2): WTvsKO	0		IMA5	anti-GSG1L(#Ab3): WTvsKO	0
MANF	anti-GSG1L(#Ab1): WTvsKO	0		KCNQ5	anti-GSG1L(#Ab2): WTvsKO	0		IMA6	anti-GSG1L(#Ab3): WTvsKO	0
MAIP1	anti-GSG1L(#Ab1): WTvsKO	0		KCNU1	anti-GSG1L(#Ab2): WTvsKO	0		IMA7	anti-GSG1L(#Ab3): WTvsKO	0
MAGI3	anti-GSG1L(#Ab1): WTvsKO	0		KCRS	anti-GSG1L(#Ab2): WTvsKO	0		IMDH2	anti-GSG1L(#Ab3): WTvsKO	0
MAGI2	anti-GSG1L(#Ab1): WTvsKO	0		KCRU	anti-GSG1L(#Ab2): WTvsKO	0		INSR	anti-GSG1L(#Ab3): WTvsKO	0
MAGI1	anti-GSG1L(#Ab1): WTvsKO	0		KCTD3	anti-GSG1L(#Ab2): WTvsKO	0		INT3	anti-GSG1L(#Ab3): WTvsKO	0
MAGD1	anti-GSG1L(#Ab1): WTvsKO	0		KCTD4	anti-GSG1L(#Ab2): WTvsKO	0		IPYR2	anti-GSG1L(#Ab3): WTvsKO	0
MAG	anti-GSG1L(#Ab1): WTvsKO	0		KDM3B	anti-GSG1L(#Ab2): WTvsKO	0		IQEC1	anti-GSG1L(#Ab3): WTvsKO	0
MAEA	anti-GSG1L(#Ab1): WTvsKO	0		KGD4	anti-GSG1L(#Ab2): WTvsKO	0		IQEC2	anti-GSG1L(#Ab3): WTvsKO	0
MADD	anti-GSG1L(#Ab1): WTvsKO	0		KHDR1	anti-GSG1L(#Ab2): WTvsKO	0		ISCA1	anti-GSG1L(#Ab3): WTvsKO	0
MACOI	anti-GSG1L(#Ab1): WTvsKO	0		KHDR3	anti-GSG1L(#Ab2): WTvsKO	0		ITM2B	anti-GSG1L(#Ab3): WTvsKO	0
MACF1	anti-GSG1L(#Ab1): WTvsKO	0		KI20B	anti-GSG1L(#Ab2): WTvsKO	0		ITPI2	anti-GSG1L(#Ab3): WTvsKO	0
MAAI	anti-GSG1L(#Ab1): WTvsKO	0		KI21A	anti-GSG1L(#Ab2): WTvsKO	0		ITPR1	anti-GSG1L(#Ab3): WTvsKO	0
MA7D1	anti-GSG1L(#Ab1): WTvsKO	0		KI21B	anti-GSG1L(#Ab2): WTvsKO	0		ITPR2	anti-GSG1L(#Ab3): WTvsKO	0
MA6D1	anti-GSG1L(#Ab1): WTvsKO	0		KIF1A	anti-GSG1L(#Ab2): WTvsKO	0		ITPR3	anti-GSG1L(#Ab3): WTvsKO	0
M4K4	anti-GSG1L(#Ab1): WTvsKO	0		KIF27	anti-GSG1L(#Ab2): WTvsKO	0		ITSN1	anti-GSG1L(#Ab3): WTvsKO	0
M3K5	anti-GSG1L(#Ab1): WTvsKO	0		KIF2A	anti-GSG1L(#Ab2): WTvsKO	0		ITSN2	anti-GSG1L(#Ab3): WTvsKO	0
M3K12	anti-GSG1L(#Ab1): WTvsKO	0		KIF2C	anti-GSG1L(#Ab2): WTvsKO	0		IVD	anti-GSG1L(#Ab3): WTvsKO	0
M2OM	anti-GSG1L(#Ab1): WTvsKO	0		KIF3A	anti-GSG1L(#Ab2): WTvsKO	0		JCAD	anti-GSG1L(#Ab3): WTvsKO	0
M21D2	anti-GSG1L(#Ab1): WTvsKO	0		KIF3B	anti-GSG1L(#Ab2): WTvsKO	0		JIP1	anti-GSG1L(#Ab3): WTvsKO	0
LZTS3	anti-GSG1L(#Ab1): WTvsKO	0		KIF5A	anti-GSG1L(#Ab2): WTvsKO	0		JIP2	anti-GSG1L(#Ab3): WTvsKO	0
LZTS2	anti-GSG1L(#Ab1): WTvsKO	0		KIF5C	anti-GSG1L(#Ab2): WTvsKO	0		JIP3	anti-GSG1L(#Ab3): WTvsKO	0
LZTS1	anti-GSG1L(#Ab1): WTvsKO	0		KIFA3	anti-GSG1L(#Ab2): WTvsKO	0		JIP4	anti-GSG1L(#Ab3): WTvsKO	0
LYST	anti-GSG1L(#Ab1): WTvsKO	0		KINH	anti-GSG1L(#Ab2): WTvsKO	0		JKIP1	anti-GSG1L(#Ab3): WTvsKO	0
LYSC	anti-GSG1L(#Ab1): WTvsKO	0		KKCC2	anti-GSG1L(#Ab2): WTvsKO	0		JKIP2	anti-GSG1L(#Ab3): WTvsKO	0
LYRIC	anti-GSG1L(#Ab1): WTvsKO	0		KLC1	anti-GSG1L(#Ab2): WTvsKO	0		JKIP3	anti-GSG1L(#Ab3): WTvsKO	0
LYPA2	anti-GSG1L(#Ab1): WTvsKO	0		KLC2	anti-GSG1L(#Ab2): WTvsKO	0		JPH3	anti-GSG1L(#Ab3): WTvsKO	0
LY6H	anti-GSG1L(#Ab1): WTvsKO	0		KLC4	anti-GSG1L(#Ab2): WTvsKO	0		JPH4	anti-GSG1L(#Ab3): WTvsKO	0
LUZP1	anti-GSG1L(#Ab1): WTvsKO	0.058409		KLH11	anti-GSG1L(#Ab2): WTvsKO	0		K0825	anti-GSG1L(#Ab3): WTvsKO	0
LURA1	anti-GSG1L(#Ab1): WTvsKO	0		KLH22	anti-GSG1L(#Ab2): WTvsKO	0		K1107	anti-GSG1L(#Ab3): WTvsKO	0
LUR1L	anti-GSG1L(#Ab1): WTvsKO	0		KLH26	anti-GSG1L(#Ab2): WTvsKO	0		K154L	anti-GSG1L(#Ab3): WTvsKO	0
LTMD1	anti-GSG1L(#Ab1): WTvsKO	0		KNDC1	anti-GSG1L(#Ab2): WTvsKO	0		K2M2	anti-GSG1L(#Ab3): WTvsKO	0
LSM12	anti-GSG1L(#Ab1): WTvsKO	0.19884		KPB1	anti-GSG1L(#Ab2): WTvsKO	0		KAD5	anti-GSG1L(#Ab3): WTvsKO	0
LSAMP	anti-GSG1L(#Ab1): WTvsKO	0		KPB2	anti-GSG1L(#Ab2): WTvsKO	0		KAISO	anti-GSG1L(#Ab3): WTvsKO	0
LS14A	anti-GSG1L(#Ab1): WTvsKO	0		KPCA	anti-GSG1L(#Ab2): WTvsKO	0		KALRN	anti-GSG1L(#Ab3): WTvsKO	0
LRRT3	anti-GSG1L(#Ab1): WTvsKO	0.26131		KPCB	anti-GSG1L(#Ab2): WTvsKO	0		KAP0	anti-GSG1L(#Ab3): WTvsKO	0
LRRT1	anti-GSG1L(#Ab1): WTvsKO	0		KPCD	anti-GSG1L(#Ab2): WTvsKO	0		KAP1	anti-GSG1L(#Ab3): WTvsKO	0
LRRF2	anti-GSG1L(#Ab1): WTvsKO	0		KPCG	anti-GSG1L(#Ab2): WTvsKO	0		KAP3	anti-GSG1L(#Ab3): WTvsKO	0
LRRC9	anti-GSG1L(#Ab1): WTvsKO	0		KPRA	anti-GSG1L(#Ab2): WTvsKO	0		KAPCB	anti-GSG1L(#Ab3): WTvsKO	0
LRRC7	anti-GSG1L(#Ab1): WTvsKO	0		KPYM	anti-GSG1L(#Ab2): WTvsKO	0		KATL1	anti-GSG1L(#Ab3): WTvsKO	0
LRP5	anti-GSG1L(#Ab1): WTvsKO	0		KRUC	anti-GSG1L(#Ab2): WTvsKO	0		KAZRN	anti-GSG1L(#Ab3): WTvsKO	0
LRP2	anti-GSG1L(#Ab1): WTvsKO	0		KS6A1	anti-GSG1L(#Ab2): WTvsKO	0		KBRS1	anti-GSG1L(#Ab3): WTvsKO	0
LRP1B	anti-GSG1L(#Ab1): WTvsKO	0		KSR1	anti-GSG1L(#Ab2): WTvsKO	0		KBTBB	anti-GSG1L(#Ab3): WTvsKO	0
LRP1	anti-GSG1L(#Ab1): WTvsKO	0		KTN1	anti-GSG1L(#Ab2): WTvsKO	0		KC1A	anti-GSG1L(#Ab3): WTvsKO	0
LRCH3	anti-GSG1L(#Ab1): WTvsKO	0		L1CAM	anti-GSG1L(#Ab2): WTvsKO	0		KC1D	anti-GSG1L(#Ab3): WTvsKO	0
LRCH2	anti-GSG1L(#Ab1): WTvsKO	0		L2GL1	anti-GSG1L(#Ab2): WTvsKO	0		KC1E	anti-GSG1L(#Ab3): WTvsKO	0
LRCH1	anti-GSG1L(#Ab1): WTvsKO	0		L2HDH	anti-GSG1L(#Ab2): WTvsKO	0		KCAB1	anti-GSG1L(#Ab3): WTvsKO	0
LRC8A	anti-GSG1L(#Ab1): WTvsKO	0		LACRT	anti-GSG1L(#Ab2): WTvsKO	0		KCAB2	anti-GSG1L(#Ab3): WTvsKO	0
LRC73	anti-GSG1L(#Ab1): WTvsKO	0		LACTB	anti-GSG1L(#Ab2): WTvsKO	0		KCC1D	anti-GSG1L(#Ab3): WTvsKO	0
LRC63	anti-GSG1L(#Ab1): WTvsKO	0		LAD1	anti-GSG1L(#Ab2): WTvsKO	0		KCC2A	anti-GSG1L(#Ab3): WTvsKO	0
LRC59	anti-GSG1L(#Ab1): WTvsKO	0		LALBA	anti-GSG1L(#Ab2): WTvsKO	0		KCC2B	anti-GSG1L(#Ab3): WTvsKO	0
LRC4B	anti-GSG1L(#Ab1): WTvsKO	0		LAMA1	anti-GSG1L(#Ab2): WTvsKO	0		KCC2D	anti-GSG1L(#Ab3): WTvsKO	0
LRC47	anti-GSG1L(#Ab1): WTvsKO	0		LAMA2	anti-GSG1L(#Ab2): WTvsKO	0		KCC2G	anti-GSG1L(#Ab3): WTvsKO	0
LPPRC	anti-GSG1L(#Ab1): WTvsKO	0		LAMA3	anti-GSG1L(#Ab2): WTvsKO	0		KCC4	anti-GSG1L(#Ab3): WTvsKO	0
LPIN3	anti-GSG1L(#Ab1): WTvsKO	0		LAMB2	anti-GSG1L(#Ab2): WTvsKO	0		KCD12	anti-GSG1L(#Ab3): WTvsKO	0
LONM	anti-GSG1L(#Ab1): WTvsKO	0		LAMB4	anti-GSG1L(#Ab2): WTvsKO	0		KCD16	anti-GSG1L(#Ab3): WTvsKO	0
LNEBL	anti-GSG1L(#Ab1): WTvsKO	0		LAMC1	anti-GSG1L(#Ab2): WTvsKO	0		KCIP2	anti-GSG1L(#Ab3): WTvsKO	0
LMTK3	anti-GSG1L(#Ab1): WTvsKO	0		LAMP1	anti-GSG1L(#Ab2): WTvsKO	0		KCIP4	anti-GSG1L(#Ab3): WTvsKO	0
LMO7	anti-GSG1L(#Ab1): WTvsKO	0		LAMP5	anti-GSG1L(#Ab2): WTvsKO	0		KCJ10	anti-GSG1L(#Ab3): WTvsKO	0
LMNB1	anti-GSG1L(#Ab1): WTvsKO	0		LANC1	anti-GSG1L(#Ab2): WTvsKO	0		KCNA1	anti-GSG1L(#Ab3): WTvsKO	0
LMNA	anti-GSG1L(#Ab1): WTvsKO	0		LANC2	anti-GSG1L(#Ab2): WTvsKO	0		KCNA2	anti-GSG1L(#Ab3): WTvsKO	0
LMBD2	anti-GSG1L(#Ab1): WTvsKO	0		LARP1	anti-GSG1L(#Ab2): WTvsKO	0		KCNB1	anti-GSG1L(#Ab3): WTvsKO	0
LMAN2	anti-GSG1L(#Ab1): WTvsKO	0		LASP1	anti-GSG1L(#Ab2): WTvsKO	0		KCNC1	anti-GSG1L(#Ab3): WTvsKO	0
LMAN1	anti-GSG1L(#Ab1): WTvsKO	0		LA	anti-GSG1L(#Ab2): WTvsKO	0		KCNC2	anti-GSG1L(#Ab3): WTvsKO	0
LIS1	anti-GSG1L(#Ab1): WTvsKO	0		LC7L2	anti-GSG1L(#Ab2): WTvsKO	0		KCND2	anti-GSG1L(#Ab3): WTvsKO	0
LIPA4	anti-GSG1L(#Ab1): WTvsKO	0		LCN1	anti-GSG1L(#Ab2): WTvsKO	0		KCND3	anti-GSG1L(#Ab3): WTvsKO	0
LIPA3	anti-GSG1L(#Ab1): WTvsKO	0		LDHA	anti-GSG1L(#Ab2): WTvsKO	0		KCNH1	anti-GSG1L(#Ab3): WTvsKO	0
LIPA2	anti-GSG1L(#Ab1): WTvsKO	0		LDHB	anti-GSG1L(#Ab2): WTvsKO	0		KCNJ4	anti-GSG1L(#Ab3): WTvsKO	0
LIPA1	anti-GSG1L(#Ab1): WTvsKO	0		LEG7	anti-GSG1L(#Ab2): WTvsKO	0		KCNN3	anti-GSG1L(#Ab3): WTvsKO	0
LIN7C	anti-GSG1L(#Ab1): WTvsKO	0		LERL1	anti-GSG1L(#Ab2): WTvsKO	0		KCNQ2	anti-GSG1L(#Ab3): WTvsKO	0
LIN7A	anti-GSG1L(#Ab1): WTvsKO	0		LETM1	anti-GSG1L(#Ab2): WTvsKO	0		KCNQ3	anti-GSG1L(#Ab3): WTvsKO	0
LIMS1	anti-GSG1L(#Ab1): WTvsKO	0		LFG2	anti-GSG1L(#Ab2): WTvsKO	0		KCNQ5	anti-GSG1L(#Ab3): WTvsKO	0
LIMD2	anti-GSG1L(#Ab1): WTvsKO	0		LGAT1	anti-GSG1L(#Ab2): WTvsKO	0		KCNU1	anti-GSG1L(#Ab3): WTvsKO	0
LIMC1	anti-GSG1L(#Ab1): WTvsKO	0		LGI1	anti-GSG1L(#Ab2): WTvsKO	0		KCRU	anti-GSG1L(#Ab3): WTvsKO	0
LIMA1	anti-GSG1L(#Ab1): WTvsKO	0		LGI3	anti-GSG1L(#Ab2): WTvsKO	0		KCTD3	anti-GSG1L(#Ab3): WTvsKO	0
LIAS	anti-GSG1L(#Ab1): WTvsKO	0		LIAS	anti-GSG1L(#Ab2): WTvsKO	0		KCTD4	anti-GSG1L(#Ab3): WTvsKO	0
LGI3	anti-GSG1L(#Ab1): WTvsKO	0		LIMA1	anti-GSG1L(#Ab2): WTvsKO	0		KCTD8	anti-GSG1L(#Ab3): WTvsKO	0
LGI2	anti-GSG1L(#Ab1): WTvsKO	0		LIMC1	anti-GSG1L(#Ab2): WTvsKO	0		KDIS	anti-GSG1L(#Ab3): WTvsKO	0
LGI1	anti-GSG1L(#Ab1): WTvsKO	0		LIMD2	anti-GSG1L(#Ab2): WTvsKO	0		KDM3B	anti-GSG1L(#Ab3): WTvsKO	0
LGAT1	anti-GSG1L(#Ab1): WTvsKO	0		LIMS1	anti-GSG1L(#Ab2): WTvsKO	0		KGD4	anti-GSG1L(#Ab3): WTvsKO	0
LFG2	anti-GSG1L(#Ab1): WTvsKO	0		LIN7A	anti-GSG1L(#Ab2): WTvsKO	0		KHDR1	anti-GSG1L(#Ab3): WTvsKO	0
LETM1	anti-GSG1L(#Ab1): WTvsKO	0		LIN7C	anti-GSG1L(#Ab2): WTvsKO	0		KHDR3	anti-GSG1L(#Ab3): WTvsKO	0
LERL1	anti-GSG1L(#Ab1): WTvsKO	0		LIPA1	anti-GSG1L(#Ab2): WTvsKO	0		KI13A	anti-GSG1L(#Ab3): WTvsKO	0
LEG7	anti-GSG1L(#Ab1): WTvsKO	0		LIPA2	anti-GSG1L(#Ab2): WTvsKO	0		KI21A	anti-GSG1L(#Ab3): WTvsKO	0
LDHB	anti-GSG1L(#Ab1): WTvsKO	0		LIPA3	anti-GSG1L(#Ab2): WTvsKO	0		KI21B	anti-GSG1L(#Ab3): WTvsKO	0
LDHA	anti-GSG1L(#Ab1): WTvsKO	0		LIPA4	anti-GSG1L(#Ab2): WTvsKO	0		KIBRA	anti-GSG1L(#Ab3): WTvsKO	0
LCN1	anti-GSG1L(#Ab1): WTvsKO	0		LIS1	anti-GSG1L(#Ab2): WTvsKO	0		KIF1A	anti-GSG1L(#Ab3): WTvsKO	0
LC7L2	anti-GSG1L(#Ab1): WTvsKO	0		LMAN1	anti-GSG1L(#Ab2): WTvsKO	0		KIF27	anti-GSG1L(#Ab3): WTvsKO	0
LASP1	anti-GSG1L(#Ab1): WTvsKO	0		LMAN2	anti-GSG1L(#Ab2): WTvsKO	0		KIF2A	anti-GSG1L(#Ab3): WTvsKO	0
LARP1	anti-GSG1L(#Ab1): WTvsKO	0		LMBD2	anti-GSG1L(#Ab2): WTvsKO	0		KIF2C	anti-GSG1L(#Ab3): WTvsKO	0
LANC2	anti-GSG1L(#Ab1): WTvsKO	0		LMNA	anti-GSG1L(#Ab2): WTvsKO	0		KIF3A	anti-GSG1L(#Ab3): WTvsKO	0
LANC1	anti-GSG1L(#Ab1): WTvsKO	0		LMNB1	anti-GSG1L(#Ab2): WTvsKO	0		KIF3B	anti-GSG1L(#Ab3): WTvsKO	0
LAMP5	anti-GSG1L(#Ab1): WTvsKO	0		LMO7	anti-GSG1L(#Ab2): WTvsKO	0		KIF3C	anti-GSG1L(#Ab3): WTvsKO	0
LAMP1	anti-GSG1L(#Ab1): WTvsKO	0		LMTK3	anti-GSG1L(#Ab2): WTvsKO	0		KIF5A	anti-GSG1L(#Ab3): WTvsKO	0
LAMC1	anti-GSG1L(#Ab1): WTvsKO	0		LNEBL	anti-GSG1L(#Ab2): WTvsKO	0		KIF5C	anti-GSG1L(#Ab3): WTvsKO	0
LAMB4	anti-GSG1L(#Ab1): WTvsKO	0		LPIN3	anti-GSG1L(#Ab2): WTvsKO	0		KIFA3	anti-GSG1L(#Ab3): WTvsKO	0
LAMB2	anti-GSG1L(#Ab1): WTvsKO	0		LPPRC	anti-GSG1L(#Ab2): WTvsKO	0		KINH	anti-GSG1L(#Ab3): WTvsKO	0
LAMA3	anti-GSG1L(#Ab1): WTvsKO	0		LRC47	anti-GSG1L(#Ab2): WTvsKO	0		KLC1	anti-GSG1L(#Ab3): WTvsKO	0
LAMA2	anti-GSG1L(#Ab1): WTvsKO	0.77079		LRC4B	anti-GSG1L(#Ab2): WTvsKO	0		KLC2	anti-GSG1L(#Ab3): WTvsKO	0
LAMA1	anti-GSG1L(#Ab1): WTvsKO	0		LRC59	anti-GSG1L(#Ab2): WTvsKO	0		KLC4	anti-GSG1L(#Ab3): WTvsKO	0
LALBA	anti-GSG1L(#Ab1): WTvsKO	0		LRC63	anti-GSG1L(#Ab2): WTvsKO	0		KLH26	anti-GSG1L(#Ab3): WTvsKO	0
LAD1	anti-GSG1L(#Ab1): WTvsKO	0		LRC73	anti-GSG1L(#Ab2): WTvsKO	0		KNDC1	anti-GSG1L(#Ab3): WTvsKO	0
LACTB	anti-GSG1L(#Ab1): WTvsKO	0		LRC8A	anti-GSG1L(#Ab2): WTvsKO	0		KPB1	anti-GSG1L(#Ab3): WTvsKO	0
LACRT	anti-GSG1L(#Ab1): WTvsKO	0		LRCH1	anti-GSG1L(#Ab2): WTvsKO	0		KPB2	anti-GSG1L(#Ab3): WTvsKO	0
LA	anti-GSG1L(#Ab1): WTvsKO	0		LRCH2	anti-GSG1L(#Ab2): WTvsKO	0		KPBB	anti-GSG1L(#Ab3): WTvsKO	0
L2HDH	anti-GSG1L(#Ab1): WTvsKO	0		LRCH3	anti-GSG1L(#Ab2): WTvsKO	0		KPCA	anti-GSG1L(#Ab3): WTvsKO	0
L2GL1	anti-GSG1L(#Ab1): WTvsKO	0		LRP1B	anti-GSG1L(#Ab2): WTvsKO	0		KPCB	anti-GSG1L(#Ab3): WTvsKO	0
L1CAM	anti-GSG1L(#Ab1): WTvsKO	0		LRP2	anti-GSG1L(#Ab2): WTvsKO	0		KPCG	anti-GSG1L(#Ab3): WTvsKO	0
KTN1	anti-GSG1L(#Ab1): WTvsKO	0		LRP5	anti-GSG1L(#Ab2): WTvsKO	0		KPRA	anti-GSG1L(#Ab3): WTvsKO	0
KSR1	anti-GSG1L(#Ab1): WTvsKO	0		LRRC7	anti-GSG1L(#Ab2): WTvsKO	0		KPYM	anti-GSG1L(#Ab3): WTvsKO	0
KS6A1	anti-GSG1L(#Ab1): WTvsKO	0		LRRC9	anti-GSG1L(#Ab2): WTvsKO	0		KRUC	anti-GSG1L(#Ab3): WTvsKO	0
KRUC	anti-GSG1L(#Ab1): WTvsKO	0		LRRF2	anti-GSG1L(#Ab2): WTvsKO	0		KS6A1	anti-GSG1L(#Ab3): WTvsKO	0
KPYM	anti-GSG1L(#Ab1): WTvsKO	0		LRRT1	anti-GSG1L(#Ab2): WTvsKO	0		KSR1	anti-GSG1L(#Ab3): WTvsKO	0
KPRA	anti-GSG1L(#Ab1): WTvsKO	0		LRRT3	anti-GSG1L(#Ab2): WTvsKO	0		KTN1	anti-GSG1L(#Ab3): WTvsKO	0
KPCG	anti-GSG1L(#Ab1): WTvsKO	0		LS14A	anti-GSG1L(#Ab2): WTvsKO	0		L1CAM	anti-GSG1L(#Ab3): WTvsKO	0
KPCD	anti-GSG1L(#Ab1): WTvsKO	0		LSAMP	anti-GSG1L(#Ab2): WTvsKO	0		L2GL1	anti-GSG1L(#Ab3): WTvsKO	0
KPCB	anti-GSG1L(#Ab1): WTvsKO	0		LSM12	anti-GSG1L(#Ab2): WTvsKO	0		L2HDH	anti-GSG1L(#Ab3): WTvsKO	0
KPCA	anti-GSG1L(#Ab1): WTvsKO	0		LTMD1	anti-GSG1L(#Ab2): WTvsKO	0		LACRT	anti-GSG1L(#Ab3): WTvsKO	0
KPBB	anti-GSG1L(#Ab1): WTvsKO	0		LUR1L	anti-GSG1L(#Ab2): WTvsKO	0		LACTB	anti-GSG1L(#Ab3): WTvsKO	0
KPB2	anti-GSG1L(#Ab1): WTvsKO	0		LURA1	anti-GSG1L(#Ab2): WTvsKO	0		LAD1	anti-GSG1L(#Ab3): WTvsKO	0
KPB1	anti-GSG1L(#Ab1): WTvsKO	0		LUZP1	anti-GSG1L(#Ab2): WTvsKO	0		LALBA	anti-GSG1L(#Ab3): WTvsKO	0
KNDC1	anti-GSG1L(#Ab1): WTvsKO	0		LY6H	anti-GSG1L(#Ab2): WTvsKO	0		LAMA1	anti-GSG1L(#Ab3): WTvsKO	0
KMT2A	anti-GSG1L(#Ab1): WTvsKO	0		LYPA2	anti-GSG1L(#Ab2): WTvsKO	0		LAMA2	anti-GSG1L(#Ab3): WTvsKO	0
KLH26	anti-GSG1L(#Ab1): WTvsKO	0		LYRIC	anti-GSG1L(#Ab2): WTvsKO	0		LAMB2	anti-GSG1L(#Ab3): WTvsKO	0
KLH22	anti-GSG1L(#Ab1): WTvsKO	0		LYSC	anti-GSG1L(#Ab2): WTvsKO	0		LAMB4	anti-GSG1L(#Ab3): WTvsKO	0
KLH11	anti-GSG1L(#Ab1): WTvsKO	0		LYST	anti-GSG1L(#Ab2): WTvsKO	0		LAMP1	anti-GSG1L(#Ab3): WTvsKO	0
KLC4	anti-GSG1L(#Ab1): WTvsKO	0		LZTS1	anti-GSG1L(#Ab2): WTvsKO	0		LAMP5	anti-GSG1L(#Ab3): WTvsKO	0
KLC2	anti-GSG1L(#Ab1): WTvsKO	0		LZTS2	anti-GSG1L(#Ab2): WTvsKO	0		LANC1	anti-GSG1L(#Ab3): WTvsKO	0
KLC1	anti-GSG1L(#Ab1): WTvsKO	0		LZTS3	anti-GSG1L(#Ab2): WTvsKO	0		LASP1	anti-GSG1L(#Ab3): WTvsKO	0
KKCC2	anti-GSG1L(#Ab1): WTvsKO	0		M21D2	anti-GSG1L(#Ab2): WTvsKO	0		LA	anti-GSG1L(#Ab3): WTvsKO	0
KINH	anti-GSG1L(#Ab1): WTvsKO	0		M2OM	anti-GSG1L(#Ab2): WTvsKO	0		LCN1	anti-GSG1L(#Ab3): WTvsKO	0
KIFA3	anti-GSG1L(#Ab1): WTvsKO	0		M3K12	anti-GSG1L(#Ab2): WTvsKO	0		LDHA	anti-GSG1L(#Ab3): WTvsKO	0
KIF5C	anti-GSG1L(#Ab1): WTvsKO	0		M3K5	anti-GSG1L(#Ab2): WTvsKO	0		LDHB	anti-GSG1L(#Ab3): WTvsKO	0
KIF5A	anti-GSG1L(#Ab1): WTvsKO	0		M4K4	anti-GSG1L(#Ab2): WTvsKO	0		LEG7	anti-GSG1L(#Ab3): WTvsKO	0
KIF3C	anti-GSG1L(#Ab1): WTvsKO	0		MA6D1	anti-GSG1L(#Ab2): WTvsKO	0		LERL1	anti-GSG1L(#Ab3): WTvsKO	0
KIF3B	anti-GSG1L(#Ab1): WTvsKO	0		MA7D1	anti-GSG1L(#Ab2): WTvsKO	0		LETM1	anti-GSG1L(#Ab3): WTvsKO	0
KIF3A	anti-GSG1L(#Ab1): WTvsKO	0		MACF1	anti-GSG1L(#Ab2): WTvsKO	0		LFG2	anti-GSG1L(#Ab3): WTvsKO	0
KIF2C	anti-GSG1L(#Ab1): WTvsKO	0		MACOI	anti-GSG1L(#Ab2): WTvsKO	0		LGAT1	anti-GSG1L(#Ab3): WTvsKO	0
KIF2A	anti-GSG1L(#Ab1): WTvsKO	0		MAEA	anti-GSG1L(#Ab2): WTvsKO	0		LGI1	anti-GSG1L(#Ab3): WTvsKO	0
KIF27	anti-GSG1L(#Ab1): WTvsKO	0		MAGD1	anti-GSG1L(#Ab2): WTvsKO	0		LGI2	anti-GSG1L(#Ab3): WTvsKO	0
KIF1A	anti-GSG1L(#Ab1): WTvsKO	0		MAGI1	anti-GSG1L(#Ab2): WTvsKO	0		LGI3	anti-GSG1L(#Ab3): WTvsKO	0
KIBRA	anti-GSG1L(#Ab1): WTvsKO	0		MAGI3	anti-GSG1L(#Ab2): WTvsKO	0		LIAS	anti-GSG1L(#Ab3): WTvsKO	0
KI21B	anti-GSG1L(#Ab1): WTvsKO	0		MAG	anti-GSG1L(#Ab2): WTvsKO	0		LIMA1	anti-GSG1L(#Ab3): WTvsKO	0
KI21A	anti-GSG1L(#Ab1): WTvsKO	0		MANF	anti-GSG1L(#Ab2): WTvsKO	0		LIMC1	anti-GSG1L(#Ab3): WTvsKO	0
KI20B	anti-GSG1L(#Ab1): WTvsKO	0		MAP1A	anti-GSG1L(#Ab2): WTvsKO	0		LIMD2	anti-GSG1L(#Ab3): WTvsKO	0
KI13A	anti-GSG1L(#Ab1): WTvsKO	0		MAP1B	anti-GSG1L(#Ab2): WTvsKO	0		LIN7A	anti-GSG1L(#Ab3): WTvsKO	0
KHDR3	anti-GSG1L(#Ab1): WTvsKO	0		MAP1S	anti-GSG1L(#Ab2): WTvsKO	0		LIPA2	anti-GSG1L(#Ab3): WTvsKO	0
KHDR1	anti-GSG1L(#Ab1): WTvsKO	0.1811		MAP4	anti-GSG1L(#Ab2): WTvsKO	0		LIPA3	anti-GSG1L(#Ab3): WTvsKO	0
KGD4	anti-GSG1L(#Ab1): WTvsKO	0		MAP6	anti-GSG1L(#Ab2): WTvsKO	0		LIPA4	anti-GSG1L(#Ab3): WTvsKO	0
KDM3B	anti-GSG1L(#Ab1): WTvsKO	0		MAP7	anti-GSG1L(#Ab2): WTvsKO	0		LIS1	anti-GSG1L(#Ab3): WTvsKO	0
KDIS	anti-GSG1L(#Ab1): WTvsKO	0		MAP9	anti-GSG1L(#Ab2): WTvsKO	0		LMAN1	anti-GSG1L(#Ab3): WTvsKO	0
KCY	anti-GSG1L(#Ab1): WTvsKO	0		MARC2	anti-GSG1L(#Ab2): WTvsKO	0		LMBD2	anti-GSG1L(#Ab3): WTvsKO	0
KCTD8	anti-GSG1L(#Ab1): WTvsKO	0		MARE2	anti-GSG1L(#Ab2): WTvsKO	0		LMNA	anti-GSG1L(#Ab3): WTvsKO	0
KCTD4	anti-GSG1L(#Ab1): WTvsKO	0		MARE3	anti-GSG1L(#Ab2): WTvsKO	0		LMNB1	anti-GSG1L(#Ab3): WTvsKO	0
KCTD3	anti-GSG1L(#Ab1): WTvsKO	0		MARK1	anti-GSG1L(#Ab2): WTvsKO	0		LMO7	anti-GSG1L(#Ab3): WTvsKO	0
KCRU	anti-GSG1L(#Ab1): WTvsKO	0		MARK2	anti-GSG1L(#Ab2): WTvsKO	0		LMTK3	anti-GSG1L(#Ab3): WTvsKO	0
KCRS	anti-GSG1L(#Ab1): WTvsKO	0		MARK3	anti-GSG1L(#Ab2): WTvsKO	0		LNEBL	anti-GSG1L(#Ab3): WTvsKO	0
KCRB	anti-GSG1L(#Ab1): WTvsKO	0		MARK4	anti-GSG1L(#Ab2): WTvsKO	0		LONM	anti-GSG1L(#Ab3): WTvsKO	0
KCNU1	anti-GSG1L(#Ab1): WTvsKO	0		MAST1	anti-GSG1L(#Ab2): WTvsKO	0		LPIN3	anti-GSG1L(#Ab3): WTvsKO	0
KCNQ5	anti-GSG1L(#Ab1): WTvsKO	0		MAST3	anti-GSG1L(#Ab2): WTvsKO	0		LPPRC	anti-GSG1L(#Ab3): WTvsKO	0
KCNQ3	anti-GSG1L(#Ab1): WTvsKO	0		MATK	anti-GSG1L(#Ab2): WTvsKO	0		LRC47	anti-GSG1L(#Ab3): WTvsKO	0
KCNQ2	anti-GSG1L(#Ab1): WTvsKO	0		MATR3	anti-GSG1L(#Ab2): WTvsKO	0		LRC4B	anti-GSG1L(#Ab3): WTvsKO	0
KCNQ1	anti-GSG1L(#Ab1): WTvsKO	0		MBB1A	anti-GSG1L(#Ab2): WTvsKO	0		LRC59	anti-GSG1L(#Ab3): WTvsKO	0
KCNN3	anti-GSG1L(#Ab1): WTvsKO	0		MBOA7	anti-GSG1L(#Ab2): WTvsKO	0		LRC63	anti-GSG1L(#Ab3): WTvsKO	0
KCNN2	anti-GSG1L(#Ab1): WTvsKO	0		MBP	anti-GSG1L(#Ab2): WTvsKO	0		LRC8A	anti-GSG1L(#Ab3): WTvsKO	0
KCNJ4	anti-GSG1L(#Ab1): WTvsKO	0		MCATL	anti-GSG1L(#Ab2): WTvsKO	0		LRCH1	anti-GSG1L(#Ab3): WTvsKO	0
KCNH7	anti-GSG1L(#Ab1): WTvsKO	0		MCAT	anti-GSG1L(#Ab2): WTvsKO	0		LRCH2	anti-GSG1L(#Ab3): WTvsKO	0
KCNH1	anti-GSG1L(#Ab1): WTvsKO	0		MCCA	anti-GSG1L(#Ab2): WTvsKO	0		LRCH3	anti-GSG1L(#Ab3): WTvsKO	0
KCND3	anti-GSG1L(#Ab1): WTvsKO	0		MCCB	anti-GSG1L(#Ab2): WTvsKO	0		LRP1	anti-GSG1L(#Ab3): WTvsKO	0
KCND2	anti-GSG1L(#Ab1): WTvsKO	0		MCES	anti-GSG1L(#Ab2): WTvsKO	0		LRP2	anti-GSG1L(#Ab3): WTvsKO	0
KCNC3	anti-GSG1L(#Ab1): WTvsKO	0		MCRI1	anti-GSG1L(#Ab2): WTvsKO	0		LRP5	anti-GSG1L(#Ab3): WTvsKO	0
KCNC2	anti-GSG1L(#Ab1): WTvsKO	0		MCTP1	anti-GSG1L(#Ab2): WTvsKO	0		LRRC7	anti-GSG1L(#Ab3): WTvsKO	0
KCNC1	anti-GSG1L(#Ab1): WTvsKO	0.013481		MCUR1	anti-GSG1L(#Ab2): WTvsKO	0		LRRC9	anti-GSG1L(#Ab3): WTvsKO	0
KCNB1	anti-GSG1L(#Ab1): WTvsKO	0		MCU	anti-GSG1L(#Ab2): WTvsKO	0		LRRF2	anti-GSG1L(#Ab3): WTvsKO	0
KCNA2	anti-GSG1L(#Ab1): WTvsKO	0		MDGA2	anti-GSG1L(#Ab2): WTvsKO	0		LS14A	anti-GSG1L(#Ab3): WTvsKO	0
KCNA1	anti-GSG1L(#Ab1): WTvsKO	0		MDHC	anti-GSG1L(#Ab2): WTvsKO	0		LSAMP	anti-GSG1L(#Ab3): WTvsKO	0
KCMA1	anti-GSG1L(#Ab1): WTvsKO	0.15178		MDN1	anti-GSG1L(#Ab2): WTvsKO	0		LSM12	anti-GSG1L(#Ab3): WTvsKO	0
KCJ16	anti-GSG1L(#Ab1): WTvsKO	0		MECP2	anti-GSG1L(#Ab2): WTvsKO	0		LTMD1	anti-GSG1L(#Ab3): WTvsKO	0
KCJ10	anti-GSG1L(#Ab1): WTvsKO	0.24965		MEP50	anti-GSG1L(#Ab2): WTvsKO	0		LUR1L	anti-GSG1L(#Ab3): WTvsKO	0
KCIP4	anti-GSG1L(#Ab1): WTvsKO	0		MEST	anti-GSG1L(#Ab2): WTvsKO	0		LUZP1	anti-GSG1L(#Ab3): WTvsKO	0
KCIP2	anti-GSG1L(#Ab1): WTvsKO	0		MET7A	anti-GSG1L(#Ab2): WTvsKO	0		LY6H	anti-GSG1L(#Ab3): WTvsKO	0
KCD16	anti-GSG1L(#Ab1): WTvsKO	0		MFN2	anti-GSG1L(#Ab2): WTvsKO	0		LYPA2	anti-GSG1L(#Ab3): WTvsKO	0
KCD12	anti-GSG1L(#Ab1): WTvsKO	0		MFSD6	anti-GSG1L(#Ab2): WTvsKO	0		LYRIC	anti-GSG1L(#Ab3): WTvsKO	0
KCC4	anti-GSG1L(#Ab1): WTvsKO	0		MGST3	anti-GSG1L(#Ab2): WTvsKO	0		LYSC	anti-GSG1L(#Ab3): WTvsKO	0
KCC2G	anti-GSG1L(#Ab1): WTvsKO	0		MIB1	anti-GSG1L(#Ab2): WTvsKO	0		LYST	anti-GSG1L(#Ab3): WTvsKO	0
KCC2D	anti-GSG1L(#Ab1): WTvsKO	0		MIB2	anti-GSG1L(#Ab2): WTvsKO	0		LZTS1	anti-GSG1L(#Ab3): WTvsKO	0
KCC2B	anti-GSG1L(#Ab1): WTvsKO	0		MIC13	anti-GSG1L(#Ab2): WTvsKO	0		LZTS2	anti-GSG1L(#Ab3): WTvsKO	0
KCC2A	anti-GSG1L(#Ab1): WTvsKO	0		MIC19	anti-GSG1L(#Ab2): WTvsKO	0		LZTS3	anti-GSG1L(#Ab3): WTvsKO	0
KCC1D	anti-GSG1L(#Ab1): WTvsKO	0		MIC25	anti-GSG1L(#Ab2): WTvsKO	0		M3K12	anti-GSG1L(#Ab3): WTvsKO	0
KCAB2	anti-GSG1L(#Ab1): WTvsKO	0		MIC60	anti-GSG1L(#Ab2): WTvsKO	0		M3K5	anti-GSG1L(#Ab3): WTvsKO	0
KCAB1	anti-GSG1L(#Ab1): WTvsKO	0		MICU1	anti-GSG1L(#Ab2): WTvsKO	0		M4K4	anti-GSG1L(#Ab3): WTvsKO	0
KC1E	anti-GSG1L(#Ab1): WTvsKO	0		MINK1	anti-GSG1L(#Ab2): WTvsKO	0		MA6D1	anti-GSG1L(#Ab3): WTvsKO	0
KC1D	anti-GSG1L(#Ab1): WTvsKO	0		MIO	anti-GSG1L(#Ab2): WTvsKO	0		MA7D1	anti-GSG1L(#Ab3): WTvsKO	0
KC1A	anti-GSG1L(#Ab1): WTvsKO	0		MIRO1	anti-GSG1L(#Ab2): WTvsKO	0		MAAI	anti-GSG1L(#Ab3): WTvsKO	0
KBTBB	anti-GSG1L(#Ab1): WTvsKO	0		MIRO2	anti-GSG1L(#Ab2): WTvsKO	0		MACF1	anti-GSG1L(#Ab3): WTvsKO	0
KBRS1	anti-GSG1L(#Ab1): WTvsKO	0		MK07	anti-GSG1L(#Ab2): WTvsKO	0		MACOI	anti-GSG1L(#Ab3): WTvsKO	0
KAZRN	anti-GSG1L(#Ab1): WTvsKO	0		MK	anti-GSG1L(#Ab2): WTvsKO	0		MADD	anti-GSG1L(#Ab3): WTvsKO	0
KATL1	anti-GSG1L(#Ab1): WTvsKO	0		MLEC	anti-GSG1L(#Ab2): WTvsKO	0		MAGD1	anti-GSG1L(#Ab3): WTvsKO	0
KAPCB	anti-GSG1L(#Ab1): WTvsKO	0		MLF2	anti-GSG1L(#Ab2): WTvsKO	0		MAGI1	anti-GSG1L(#Ab3): WTvsKO	0
KAP3	anti-GSG1L(#Ab1): WTvsKO	0		MLH1	anti-GSG1L(#Ab2): WTvsKO	0		MAGI2	anti-GSG1L(#Ab3): WTvsKO	0
KAP2	anti-GSG1L(#Ab1): WTvsKO	0		MLIP	anti-GSG1L(#Ab2): WTvsKO	0		MAGI3	anti-GSG1L(#Ab3): WTvsKO	0
KAP1	anti-GSG1L(#Ab1): WTvsKO	0		MLP3A	anti-GSG1L(#Ab2): WTvsKO	0		MAIP1	anti-GSG1L(#Ab3): WTvsKO	0
KAP0	anti-GSG1L(#Ab1): WTvsKO	0		MLP3B	anti-GSG1L(#Ab2): WTvsKO	0		MANF	anti-GSG1L(#Ab3): WTvsKO	0
KALRN	anti-GSG1L(#Ab1): WTvsKO	0		MMP17	anti-GSG1L(#Ab2): WTvsKO	0		MAP1A	anti-GSG1L(#Ab3): WTvsKO	0
KAISO	anti-GSG1L(#Ab1): WTvsKO	0		MMSA	anti-GSG1L(#Ab2): WTvsKO	0		MAP1B	anti-GSG1L(#Ab3): WTvsKO	0
KAD5	anti-GSG1L(#Ab1): WTvsKO	0		MOAP1	anti-GSG1L(#Ab2): WTvsKO	0		MAP1S	anti-GSG1L(#Ab3): WTvsKO	0
KAD1	anti-GSG1L(#Ab1): WTvsKO	0		MOBP	anti-GSG1L(#Ab2): WTvsKO	0		MAP4	anti-GSG1L(#Ab3): WTvsKO	0
K2M2	anti-GSG1L(#Ab1): WTvsKO	0		MOCS1	anti-GSG1L(#Ab2): WTvsKO	0		MAP6	anti-GSG1L(#Ab3): WTvsKO	0
K154L	anti-GSG1L(#Ab1): WTvsKO	0		MOGS	anti-GSG1L(#Ab2): WTvsKO	0		MAP7	anti-GSG1L(#Ab3): WTvsKO	0
K1549	anti-GSG1L(#Ab1): WTvsKO	0		MOG	anti-GSG1L(#Ab2): WTvsKO	0		MARC2	anti-GSG1L(#Ab3): WTvsKO	0
K1107	anti-GSG1L(#Ab1): WTvsKO	0		MOS	anti-GSG1L(#Ab2): WTvsKO	0		MARE2	anti-GSG1L(#Ab3): WTvsKO	0
K0825	anti-GSG1L(#Ab1): WTvsKO	0		MOT1	anti-GSG1L(#Ab2): WTvsKO	0		MARE3	anti-GSG1L(#Ab3): WTvsKO	0
K0100	anti-GSG1L(#Ab1): WTvsKO	0		MOT2	anti-GSG1L(#Ab2): WTvsKO	0		MARK1	anti-GSG1L(#Ab3): WTvsKO	0
JPH4	anti-GSG1L(#Ab1): WTvsKO	0		MP2K1	anti-GSG1L(#Ab2): WTvsKO	0		MARK2	anti-GSG1L(#Ab3): WTvsKO	0
JPH3	anti-GSG1L(#Ab1): WTvsKO	0		MP2K2	anti-GSG1L(#Ab2): WTvsKO	0		MARK3	anti-GSG1L(#Ab3): WTvsKO	0
JKIP3	anti-GSG1L(#Ab1): WTvsKO	0		MP2K4	anti-GSG1L(#Ab2): WTvsKO	0		MARK4	anti-GSG1L(#Ab3): WTvsKO	0
JKIP2	anti-GSG1L(#Ab1): WTvsKO	0		MP2K6	anti-GSG1L(#Ab2): WTvsKO	0		MAST1	anti-GSG1L(#Ab3): WTvsKO	0
JKIP1	anti-GSG1L(#Ab1): WTvsKO	0		MP2K7	anti-GSG1L(#Ab2): WTvsKO	0		MAST3	anti-GSG1L(#Ab3): WTvsKO	0
JIP4	anti-GSG1L(#Ab1): WTvsKO	0		MPC1	anti-GSG1L(#Ab2): WTvsKO	0		MATK	anti-GSG1L(#Ab3): WTvsKO	0
JIP3	anti-GSG1L(#Ab1): WTvsKO	0		MPC2	anti-GSG1L(#Ab2): WTvsKO	0		MATR3	anti-GSG1L(#Ab3): WTvsKO	0
JIP2	anti-GSG1L(#Ab1): WTvsKO	0		MPCP	anti-GSG1L(#Ab2): WTvsKO	0		MBB1A	anti-GSG1L(#Ab3): WTvsKO	0
JIP1	anti-GSG1L(#Ab1): WTvsKO	0		MPP2	anti-GSG1L(#Ab2): WTvsKO	0		MBLC2	anti-GSG1L(#Ab3): WTvsKO	0
JCAD	anti-GSG1L(#Ab1): WTvsKO	0		MPPB	anti-GSG1L(#Ab2): WTvsKO	0		MBOA7	anti-GSG1L(#Ab3): WTvsKO	0
IVD	anti-GSG1L(#Ab1): WTvsKO	0		MPRIP	anti-GSG1L(#Ab2): WTvsKO	0		MBP	anti-GSG1L(#Ab3): WTvsKO	0
ITSN2	anti-GSG1L(#Ab1): WTvsKO	0		MRCKA	anti-GSG1L(#Ab2): WTvsKO	0		MCATL	anti-GSG1L(#Ab3): WTvsKO	0
ITSN1	anti-GSG1L(#Ab1): WTvsKO	0		MRCKB	anti-GSG1L(#Ab2): WTvsKO	0		MCAT	anti-GSG1L(#Ab3): WTvsKO	0
ITPR3	anti-GSG1L(#Ab1): WTvsKO	0.038819		MRM3	anti-GSG1L(#Ab2): WTvsKO	0		MCCA	anti-GSG1L(#Ab3): WTvsKO	0
ITPR2	anti-GSG1L(#Ab1): WTvsKO	0		MRT4	anti-GSG1L(#Ab2): WTvsKO	0		MCCB	anti-GSG1L(#Ab3): WTvsKO	0
ITPR1	anti-GSG1L(#Ab1): WTvsKO	0		MSI2H	anti-GSG1L(#Ab2): WTvsKO	0		MCES	anti-GSG1L(#Ab3): WTvsKO	0
ITPI2	anti-GSG1L(#Ab1): WTvsKO	0		MT1	anti-GSG1L(#Ab2): WTvsKO	0		MCRI1	anti-GSG1L(#Ab3): WTvsKO	0
ITM2C	anti-GSG1L(#Ab1): WTvsKO	0		MTAP2	anti-GSG1L(#Ab2): WTvsKO	0		MCTP1	anti-GSG1L(#Ab3): WTvsKO	0
ITM2B	anti-GSG1L(#Ab1): WTvsKO	0		MTCH1	anti-GSG1L(#Ab2): WTvsKO	0		MCUR1	anti-GSG1L(#Ab3): WTvsKO	0
IST1	anti-GSG1L(#Ab1): WTvsKO	0		MTCH2	anti-GSG1L(#Ab2): WTvsKO	0		MCU	anti-GSG1L(#Ab3): WTvsKO	0
ISCA1	anti-GSG1L(#Ab1): WTvsKO	0		MTCL1	anti-GSG1L(#Ab2): WTvsKO	0		MDGA2	anti-GSG1L(#Ab3): WTvsKO	0
IQEC3	anti-GSG1L(#Ab1): WTvsKO	0		MTMR1	anti-GSG1L(#Ab2): WTvsKO	0		MDHC	anti-GSG1L(#Ab3): WTvsKO	0
IQEC2	anti-GSG1L(#Ab1): WTvsKO	0		MTMR2	anti-GSG1L(#Ab2): WTvsKO	0		MDHM	anti-GSG1L(#Ab3): WTvsKO	0
IQEC1	anti-GSG1L(#Ab1): WTvsKO	0		MTMR5	anti-GSG1L(#Ab2): WTvsKO	0		MDN1	anti-GSG1L(#Ab3): WTvsKO	0
IPYR2	anti-GSG1L(#Ab1): WTvsKO	0		MTMRD	anti-GSG1L(#Ab2): WTvsKO	0		MEP50	anti-GSG1L(#Ab3): WTvsKO	0
IPO9	anti-GSG1L(#Ab1): WTvsKO	0		MTNA	anti-GSG1L(#Ab2): WTvsKO	0		MEST	anti-GSG1L(#Ab3): WTvsKO	0
IPO8	anti-GSG1L(#Ab1): WTvsKO	0.092322		MTP	anti-GSG1L(#Ab2): WTvsKO	0		MFN2	anti-GSG1L(#Ab3): WTvsKO	0
IPO7	anti-GSG1L(#Ab1): WTvsKO	0		MTUS2	anti-GSG1L(#Ab2): WTvsKO	0		MFR1L	anti-GSG1L(#Ab3): WTvsKO	0
INT3	anti-GSG1L(#Ab1): WTvsKO	0		MTX2	anti-GSG1L(#Ab2): WTvsKO	0		MFSD6	anti-GSG1L(#Ab3): WTvsKO	0
INSRR	anti-GSG1L(#Ab1): WTvsKO	0		MUC16	anti-GSG1L(#Ab2): WTvsKO	0		MIB1	anti-GSG1L(#Ab3): WTvsKO	0
INSR	anti-GSG1L(#Ab1): WTvsKO	0		MUC19	anti-GSG1L(#Ab2): WTvsKO	0		MIB2	anti-GSG1L(#Ab3): WTvsKO	0
IMDH2	anti-GSG1L(#Ab1): WTvsKO	0		MUL1	anti-GSG1L(#Ab2): WTvsKO	0		MIC13	anti-GSG1L(#Ab3): WTvsKO	0
IMB1	anti-GSG1L(#Ab1): WTvsKO	0		MY18A	anti-GSG1L(#Ab2): WTvsKO	0		MIC25	anti-GSG1L(#Ab3): WTvsKO	0
IMA7	anti-GSG1L(#Ab1): WTvsKO	0		MY18B	anti-GSG1L(#Ab2): WTvsKO	0		MIC60	anti-GSG1L(#Ab3): WTvsKO	0
IMA6	anti-GSG1L(#Ab1): WTvsKO	0		MYADM	anti-GSG1L(#Ab2): WTvsKO	0		MINK1	anti-GSG1L(#Ab3): WTvsKO	0
IMA5	anti-GSG1L(#Ab1): WTvsKO	0		MYCB2	anti-GSG1L(#Ab2): WTvsKO	0		MIRO1	anti-GSG1L(#Ab3): WTvsKO	0
IMA4	anti-GSG1L(#Ab1): WTvsKO	0.011222		MYEF2	anti-GSG1L(#Ab2): WTvsKO	0		MIRO2	anti-GSG1L(#Ab3): WTvsKO	0
IMA3	anti-GSG1L(#Ab1): WTvsKO	0		MYH10	anti-GSG1L(#Ab2): WTvsKO	0		MK07	anti-GSG1L(#Ab3): WTvsKO	0
IMA1	anti-GSG1L(#Ab1): WTvsKO	0.091096		MYH11	anti-GSG1L(#Ab2): WTvsKO	0		MK	anti-GSG1L(#Ab3): WTvsKO	0
ILK	anti-GSG1L(#Ab1): WTvsKO	0		MYH14	anti-GSG1L(#Ab2): WTvsKO	0		MLC1	anti-GSG1L(#Ab3): WTvsKO	0
ILF3	anti-GSG1L(#Ab1): WTvsKO	0		MYH9	anti-GSG1L(#Ab2): WTvsKO	0		MLEC	anti-GSG1L(#Ab3): WTvsKO	0
ILF2	anti-GSG1L(#Ab1): WTvsKO	0		MYL6B	anti-GSG1L(#Ab2): WTvsKO	0		MLF2	anti-GSG1L(#Ab3): WTvsKO	0
IL1AP	anti-GSG1L(#Ab1): WTvsKO	0		MYL6	anti-GSG1L(#Ab2): WTvsKO	0		MLH1	anti-GSG1L(#Ab3): WTvsKO	0
IGLO5	anti-GSG1L(#Ab1): WTvsKO	0		MYLK4	anti-GSG1L(#Ab2): WTvsKO	0		MLIP	anti-GSG1L(#Ab3): WTvsKO	0
IFM10	anti-GSG1L(#Ab1): WTvsKO	0		MYO1B	anti-GSG1L(#Ab2): WTvsKO	0		MLP3A	anti-GSG1L(#Ab3): WTvsKO	0
IF4G2	anti-GSG1L(#Ab1): WTvsKO	0		MYO1C	anti-GSG1L(#Ab2): WTvsKO	0		MLP3B	anti-GSG1L(#Ab3): WTvsKO	0
IF4B	anti-GSG1L(#Ab1): WTvsKO	0		MYO1D	anti-GSG1L(#Ab2): WTvsKO	0		MMAA	anti-GSG1L(#Ab3): WTvsKO	0
IF4A3	anti-GSG1L(#Ab1): WTvsKO	0		MYO1E	anti-GSG1L(#Ab2): WTvsKO	0		MMP17	anti-GSG1L(#Ab3): WTvsKO	0
IF4A1	anti-GSG1L(#Ab1): WTvsKO	0		MYO5A	anti-GSG1L(#Ab2): WTvsKO	0		MMSA	anti-GSG1L(#Ab3): WTvsKO	0
IF2P	anti-GSG1L(#Ab1): WTvsKO	0		MYO5B	anti-GSG1L(#Ab2): WTvsKO	0		MNS1	anti-GSG1L(#Ab3): WTvsKO	0
IF2B	anti-GSG1L(#Ab1): WTvsKO	0		MYO6	anti-GSG1L(#Ab2): WTvsKO	0		MOAP1	anti-GSG1L(#Ab3): WTvsKO	0
IF2A	anti-GSG1L(#Ab1): WTvsKO	0		MYPR	anti-GSG1L(#Ab2): WTvsKO	0		MOBP	anti-GSG1L(#Ab3): WTvsKO	0
IDHP	anti-GSG1L(#Ab1): WTvsKO	0		MYPT1	anti-GSG1L(#Ab2): WTvsKO	0		MOGS	anti-GSG1L(#Ab3): WTvsKO	0
IDHG1	anti-GSG1L(#Ab1): WTvsKO	0		MYRIP	anti-GSG1L(#Ab2): WTvsKO	0		MOS	anti-GSG1L(#Ab3): WTvsKO	0
IDH3B	anti-GSG1L(#Ab1): WTvsKO	0		MYT1L	anti-GSG1L(#Ab2): WTvsKO	0		MOT1	anti-GSG1L(#Ab3): WTvsKO	0
IDH3A	anti-GSG1L(#Ab1): WTvsKO	0.024847		NAC2	anti-GSG1L(#Ab2): WTvsKO	0		MOT2	anti-GSG1L(#Ab3): WTvsKO	0
ICT1	anti-GSG1L(#Ab1): WTvsKO	0		NACAM	anti-GSG1L(#Ab2): WTvsKO	0		MP2K1	anti-GSG1L(#Ab3): WTvsKO	0
ICMT	anti-GSG1L(#Ab1): WTvsKO	0		NACHO	anti-GSG1L(#Ab2): WTvsKO	0		MP2K2	anti-GSG1L(#Ab3): WTvsKO	0
ICAM5	anti-GSG1L(#Ab1): WTvsKO	0		NAKD2	anti-GSG1L(#Ab2): WTvsKO	0		MP2K4	anti-GSG1L(#Ab3): WTvsKO	0
HYOU1	anti-GSG1L(#Ab1): WTvsKO	0		NAMPT	anti-GSG1L(#Ab2): WTvsKO	0		MP2K6	anti-GSG1L(#Ab3): WTvsKO	0
HYDIN	anti-GSG1L(#Ab1): WTvsKO	0		NAT8L	anti-GSG1L(#Ab2): WTvsKO	0		MP2K7	anti-GSG1L(#Ab3): WTvsKO	0
HYCCI	anti-GSG1L(#Ab1): WTvsKO	0		NAV1	anti-GSG1L(#Ab2): WTvsKO	0		MPC1	anti-GSG1L(#Ab3): WTvsKO	0
HXK1	anti-GSG1L(#Ab1): WTvsKO	0		NAV3	anti-GSG1L(#Ab2): WTvsKO	0		MPC2	anti-GSG1L(#Ab3): WTvsKO	0
HUWE1	anti-GSG1L(#Ab1): WTvsKO	0		NBEA	anti-GSG1L(#Ab2): WTvsKO	0		MPCP	anti-GSG1L(#Ab3): WTvsKO	0
HUTH	anti-GSG1L(#Ab1): WTvsKO	0		NBEL2	anti-GSG1L(#Ab2): WTvsKO	0		MPP2	anti-GSG1L(#Ab3): WTvsKO	0
HTRA2	anti-GSG1L(#Ab1): WTvsKO	0		NCAM1	anti-GSG1L(#Ab2): WTvsKO	0		MPPB	anti-GSG1L(#Ab3): WTvsKO	0
HTRA1	anti-GSG1L(#Ab1): WTvsKO	0		NCAM2	anti-GSG1L(#Ab2): WTvsKO	0		MPRIP	anti-GSG1L(#Ab3): WTvsKO	0
HSP7C	anti-GSG1L(#Ab1): WTvsKO	0		NCDN	anti-GSG1L(#Ab2): WTvsKO	0		MRCKA	anti-GSG1L(#Ab3): WTvsKO	0
HSP13	anti-GSG1L(#Ab1): WTvsKO	0		NCEH1	anti-GSG1L(#Ab2): WTvsKO	0		MRM3	anti-GSG1L(#Ab3): WTvsKO	0
HSDL1	anti-GSG1L(#Ab1): WTvsKO	0		NCKP1	anti-GSG1L(#Ab2): WTvsKO	0		MRT4	anti-GSG1L(#Ab3): WTvsKO	0
HSBP1	anti-GSG1L(#Ab1): WTvsKO	0		NCKX2	anti-GSG1L(#Ab2): WTvsKO	0		MSI2H	anti-GSG1L(#Ab3): WTvsKO	0
HS90B	anti-GSG1L(#Ab1): WTvsKO	0.24785		NCLN	anti-GSG1L(#Ab2): WTvsKO	0		MT1	anti-GSG1L(#Ab3): WTvsKO	0
HS71L	anti-GSG1L(#Ab1): WTvsKO	0		NCOA5	anti-GSG1L(#Ab2): WTvsKO	0		MTCH1	anti-GSG1L(#Ab3): WTvsKO	0
HS2ST	anti-GSG1L(#Ab1): WTvsKO	0		NCOR1	anti-GSG1L(#Ab2): WTvsKO	0		MTCH2	anti-GSG1L(#Ab3): WTvsKO	0
HS12A	anti-GSG1L(#Ab1): WTvsKO	0		NCOR2	anti-GSG1L(#Ab2): WTvsKO	0		MTCL1	anti-GSG1L(#Ab3): WTvsKO	0
HPLN4	anti-GSG1L(#Ab1): WTvsKO	0.26561		NCPR	anti-GSG1L(#Ab2): WTvsKO	0		MTMR1	anti-GSG1L(#Ab3): WTvsKO	0
HPLN1	anti-GSG1L(#Ab1): WTvsKO	0		NDE1	anti-GSG1L(#Ab2): WTvsKO	0		MTMR2	anti-GSG1L(#Ab3): WTvsKO	0
HPCA	anti-GSG1L(#Ab1): WTvsKO	0		NDEL1	anti-GSG1L(#Ab2): WTvsKO	0		MTMR5	anti-GSG1L(#Ab3): WTvsKO	0
HP1B3	anti-GSG1L(#Ab1): WTvsKO	0		NDRG2	anti-GSG1L(#Ab2): WTvsKO	0		MTMRD	anti-GSG1L(#Ab3): WTvsKO	0
HORN	anti-GSG1L(#Ab1): WTvsKO	0.30866		NDRG3	anti-GSG1L(#Ab2): WTvsKO	0		MTNA	anti-GSG1L(#Ab3): WTvsKO	0
HOOK3	anti-GSG1L(#Ab1): WTvsKO	0		NDUA4	anti-GSG1L(#Ab2): WTvsKO	0		MTOR	anti-GSG1L(#Ab3): WTvsKO	0
HOME3	anti-GSG1L(#Ab1): WTvsKO	0		NDUA5	anti-GSG1L(#Ab2): WTvsKO	0		MTP	anti-GSG1L(#Ab3): WTvsKO	0
HOME1	anti-GSG1L(#Ab1): WTvsKO	0		NDUA7	anti-GSG1L(#Ab2): WTvsKO	0		MTUS2	anti-GSG1L(#Ab3): WTvsKO	0
HNRPU	anti-GSG1L(#Ab1): WTvsKO	0		NDUA9	anti-GSG1L(#Ab2): WTvsKO	0		MTX2	anti-GSG1L(#Ab3): WTvsKO	0
HNRPR	anti-GSG1L(#Ab1): WTvsKO	0		NDUAA	anti-GSG1L(#Ab2): WTvsKO	0		MUC16	anti-GSG1L(#Ab3): WTvsKO	0
HNRPQ	anti-GSG1L(#Ab1): WTvsKO	0		NDUS2	anti-GSG1L(#Ab2): WTvsKO	0		MUL1	anti-GSG1L(#Ab3): WTvsKO	0
HNRPM	anti-GSG1L(#Ab1): WTvsKO	0		NDUS8	anti-GSG1L(#Ab2): WTvsKO	0		MVP	anti-GSG1L(#Ab3): WTvsKO	0
HNRPL	anti-GSG1L(#Ab1): WTvsKO	0		NEB1	anti-GSG1L(#Ab2): WTvsKO	0		MYCB2	anti-GSG1L(#Ab3): WTvsKO	0
HNRPK	anti-GSG1L(#Ab1): WTvsKO	0		NEB2	anti-GSG1L(#Ab2): WTvsKO	0		MYEF2	anti-GSG1L(#Ab3): WTvsKO	0
HNRPD	anti-GSG1L(#Ab1): WTvsKO	0		NECA2	anti-GSG1L(#Ab2): WTvsKO	0		MYH10	anti-GSG1L(#Ab3): WTvsKO	0
HNRPC	anti-GSG1L(#Ab1): WTvsKO	0.036548		NED4L	anti-GSG1L(#Ab2): WTvsKO	0		MYH11	anti-GSG1L(#Ab3): WTvsKO	0
HNRL2	anti-GSG1L(#Ab1): WTvsKO	0		NEGR1	anti-GSG1L(#Ab2): WTvsKO	0		MYH14	anti-GSG1L(#Ab3): WTvsKO	0
HNRL1	anti-GSG1L(#Ab1): WTvsKO	0		NEK6	anti-GSG1L(#Ab2): WTvsKO	0		MYH9	anti-GSG1L(#Ab3): WTvsKO	0
HNRH3	anti-GSG1L(#Ab1): WTvsKO	0.2687		NEK7	anti-GSG1L(#Ab2): WTvsKO	0		MYL6B	anti-GSG1L(#Ab3): WTvsKO	0
HNRH2	anti-GSG1L(#Ab1): WTvsKO	0		NEMF	anti-GSG1L(#Ab2): WTvsKO	0		MYL6	anti-GSG1L(#Ab3): WTvsKO	0
HNRH1	anti-GSG1L(#Ab1): WTvsKO	0		NET1	anti-GSG1L(#Ab2): WTvsKO	0		MYLK4	anti-GSG1L(#Ab3): WTvsKO	0
HNRDL	anti-GSG1L(#Ab1): WTvsKO	0		NETO2	anti-GSG1L(#Ab2): WTvsKO	0		MYO1B	anti-GSG1L(#Ab3): WTvsKO	0
HMOX2	anti-GSG1L(#Ab1): WTvsKO	0		NEUA	anti-GSG1L(#Ab2): WTvsKO	0		MYO1C	anti-GSG1L(#Ab3): WTvsKO	0
HMGCL	anti-GSG1L(#Ab1): WTvsKO	0		NEUL4	anti-GSG1L(#Ab2): WTvsKO	0		MYO1D	anti-GSG1L(#Ab3): WTvsKO	0
HMBX1	anti-GSG1L(#Ab1): WTvsKO	0		NF1	anti-GSG1L(#Ab2): WTvsKO	0		MYO1E	anti-GSG1L(#Ab3): WTvsKO	0
HKDC1	anti-GSG1L(#Ab1): WTvsKO	0		NFASC	anti-GSG1L(#Ab2): WTvsKO	0		MYO5A	anti-GSG1L(#Ab3): WTvsKO	0
HIP1R	anti-GSG1L(#Ab1): WTvsKO	0		NFH	anti-GSG1L(#Ab2): WTvsKO	0		MYO5B	anti-GSG1L(#Ab3): WTvsKO	0
HIP1	anti-GSG1L(#Ab1): WTvsKO	0		NFIA	anti-GSG1L(#Ab2): WTvsKO	0		MYO6	anti-GSG1L(#Ab3): WTvsKO	0
HGS	anti-GSG1L(#Ab1): WTvsKO	0		NFIB	anti-GSG1L(#Ab2): WTvsKO	0		MYORG	anti-GSG1L(#Ab3): WTvsKO	0
HERC6	anti-GSG1L(#Ab1): WTvsKO	0		NFIX	anti-GSG1L(#Ab2): WTvsKO	0		MYPT1	anti-GSG1L(#Ab3): WTvsKO	0
HERC2	anti-GSG1L(#Ab1): WTvsKO	0		NFL	anti-GSG1L(#Ab2): WTvsKO	0		MYRIP	anti-GSG1L(#Ab3): WTvsKO	0
HERC1	anti-GSG1L(#Ab1): WTvsKO	0.19771		NFM	anti-GSG1L(#Ab2): WTvsKO	0		MYT1L	anti-GSG1L(#Ab3): WTvsKO	0
HEMO	anti-GSG1L(#Ab1): WTvsKO	0.43011		NFS1	anti-GSG1L(#Ab2): WTvsKO	0		NACAM	anti-GSG1L(#Ab3): WTvsKO	0
HEMH	anti-GSG1L(#Ab1): WTvsKO	0		NFXL1	anti-GSG1L(#Ab2): WTvsKO	0		NACHO	anti-GSG1L(#Ab3): WTvsKO	0
HEM0	anti-GSG1L(#Ab1): WTvsKO	0		NGAP	anti-GSG1L(#Ab2): WTvsKO	0		NADK	anti-GSG1L(#Ab3): WTvsKO	0
HELB	anti-GSG1L(#Ab1): WTvsKO	0		NH2L1	anti-GSG1L(#Ab2): WTvsKO	0		NAKD2	anti-GSG1L(#Ab3): WTvsKO	0
HECW2	anti-GSG1L(#Ab1): WTvsKO	0		NHRF1	anti-GSG1L(#Ab2): WTvsKO	0		NAMPT	anti-GSG1L(#Ab3): WTvsKO	0
HECD4	anti-GSG1L(#Ab1): WTvsKO	0		NHSL1	anti-GSG1L(#Ab2): WTvsKO	0		NAT8L	anti-GSG1L(#Ab3): WTvsKO	0
HECAM	anti-GSG1L(#Ab1): WTvsKO	0.038376		NHSL2	anti-GSG1L(#Ab2): WTvsKO	0		NAV1	anti-GSG1L(#Ab3): WTvsKO	0
HDA11	anti-GSG1L(#Ab1): WTvsKO	0		NICA	anti-GSG1L(#Ab2): WTvsKO	0		NAV3	anti-GSG1L(#Ab3): WTvsKO	0
HD	anti-GSG1L(#Ab1): WTvsKO	0		NIN	anti-GSG1L(#Ab2): WTvsKO	0		NBEA	anti-GSG1L(#Ab3): WTvsKO	0
HCN2	anti-GSG1L(#Ab1): WTvsKO	0		NIPS1	anti-GSG1L(#Ab2): WTvsKO	0		NBEL2	anti-GSG1L(#Ab3): WTvsKO	0
HCN1	anti-GSG1L(#Ab1): WTvsKO	0		NIPS2	anti-GSG1L(#Ab2): WTvsKO	0		NCAM1	anti-GSG1L(#Ab3): WTvsKO	0
HCD2	anti-GSG1L(#Ab1): WTvsKO	0		NKRF	anti-GSG1L(#Ab2): WTvsKO	0		NCDN	anti-GSG1L(#Ab3): WTvsKO	0
HBS1L	anti-GSG1L(#Ab1): WTvsKO	0		NLGN2	anti-GSG1L(#Ab2): WTvsKO	0		NCEH1	anti-GSG1L(#Ab3): WTvsKO	0
HBB1	anti-GSG1L(#Ab1): WTvsKO	0		NLGN3	anti-GSG1L(#Ab2): WTvsKO	0		NCKP1	anti-GSG1L(#Ab3): WTvsKO	0
HBA	anti-GSG1L(#Ab1): WTvsKO	0		NLRP6	anti-GSG1L(#Ab2): WTvsKO	0		NCKX2	anti-GSG1L(#Ab3): WTvsKO	0
HAX1	anti-GSG1L(#Ab1): WTvsKO	0		NLRX1	anti-GSG1L(#Ab2): WTvsKO	0		NCOR1	anti-GSG1L(#Ab3): WTvsKO	0
HAP1	anti-GSG1L(#Ab1): WTvsKO	0.045634		NMDE1	anti-GSG1L(#Ab2): WTvsKO	0		NCOR2	anti-GSG1L(#Ab3): WTvsKO	0
HACD3	anti-GSG1L(#Ab1): WTvsKO	0		NMDE2	anti-GSG1L(#Ab2): WTvsKO	0		NCPR	anti-GSG1L(#Ab3): WTvsKO	0
HACD2	anti-GSG1L(#Ab1): WTvsKO	0		NMDZ1	anti-GSG1L(#Ab2): WTvsKO	0		NDE1	anti-GSG1L(#Ab3): WTvsKO	0
H4	anti-GSG1L(#Ab1): WTvsKO	0		NOE2	anti-GSG1L(#Ab2): WTvsKO	0		NDRG2	anti-GSG1L(#Ab3): WTvsKO	0
H1X	anti-GSG1L(#Ab1): WTvsKO	0		NOE3	anti-GSG1L(#Ab2): WTvsKO	0		NDRG3	anti-GSG1L(#Ab3): WTvsKO	0
H10	anti-GSG1L(#Ab1): WTvsKO	0.33823		NOLC1	anti-GSG1L(#Ab2): WTvsKO	0		NDUA4	anti-GSG1L(#Ab3): WTvsKO	0
GYS1	anti-GSG1L(#Ab1): WTvsKO	0		NOMO1	anti-GSG1L(#Ab2): WTvsKO	0		NDUA7	anti-GSG1L(#Ab3): WTvsKO	0
GULP1	anti-GSG1L(#Ab1): WTvsKO	0		NONO	anti-GSG1L(#Ab2): WTvsKO	0		NDUAA	anti-GSG1L(#Ab3): WTvsKO	0
GUF1	anti-GSG1L(#Ab1): WTvsKO	0		NOP56	anti-GSG1L(#Ab2): WTvsKO	0		NDUAB	anti-GSG1L(#Ab3): WTvsKO	0
GUAA	anti-GSG1L(#Ab1): WTvsKO	0		NOTC1	anti-GSG1L(#Ab2): WTvsKO	0		NDUAC	anti-GSG1L(#Ab3): WTvsKO	0
GTR3	anti-GSG1L(#Ab1): WTvsKO	0.40571		NP1L1	anti-GSG1L(#Ab2): WTvsKO	0		NDUAD	anti-GSG1L(#Ab3): WTvsKO	0
GTR1	anti-GSG1L(#Ab1): WTvsKO	0.1292		NPM	anti-GSG1L(#Ab2): WTvsKO	0		NDUF6	anti-GSG1L(#Ab3): WTvsKO	0
GTPB3	anti-GSG1L(#Ab1): WTvsKO	0		NPTN	anti-GSG1L(#Ab2): WTvsKO	0		NDUF7	anti-GSG1L(#Ab3): WTvsKO	0
GTDC1	anti-GSG1L(#Ab1): WTvsKO	0		NPTX1	anti-GSG1L(#Ab2): WTvsKO	0		NDUS7	anti-GSG1L(#Ab3): WTvsKO	0
GSTT3	anti-GSG1L(#Ab1): WTvsKO	0.019422		NPTX2	anti-GSG1L(#Ab2): WTvsKO	0		NDUS8	anti-GSG1L(#Ab3): WTvsKO	0
GSTP1	anti-GSG1L(#Ab1): WTvsKO	0		NPTXR	anti-GSG1L(#Ab2): WTvsKO	0		NDUV1	anti-GSG1L(#Ab3): WTvsKO	0
GSTK1	anti-GSG1L(#Ab1): WTvsKO	0		NRCAM	anti-GSG1L(#Ab2): WTvsKO	0		NDUV2	anti-GSG1L(#Ab3): WTvsKO	0
GSLG1	anti-GSG1L(#Ab1): WTvsKO	0		NRIP3	anti-GSG1L(#Ab2): WTvsKO	0		NEB1	anti-GSG1L(#Ab3): WTvsKO	0
GSK3B	anti-GSG1L(#Ab1): WTvsKO	0		NRN1	anti-GSG1L(#Ab2): WTvsKO	0		NEB2	anti-GSG1L(#Ab3): WTvsKO	0
GSK3A	anti-GSG1L(#Ab1): WTvsKO	0		NRP1	anti-GSG1L(#Ab2): WTvsKO	0		NECA2	anti-GSG1L(#Ab3): WTvsKO	0
GSH0	anti-GSG1L(#Ab1): WTvsKO	0		NRX2A	anti-GSG1L(#Ab2): WTvsKO	0		NED4L	anti-GSG1L(#Ab3): WTvsKO	0
GSDMA	anti-GSG1L(#Ab1): WTvsKO	0		NRX3A	anti-GSG1L(#Ab2): WTvsKO	0		NEGR1	anti-GSG1L(#Ab3): WTvsKO	0
GRPE1	anti-GSG1L(#Ab1): WTvsKO	0		NSF	anti-GSG1L(#Ab2): WTvsKO	0		NEK6	anti-GSG1L(#Ab3): WTvsKO	0
GRP75	anti-GSG1L(#Ab1): WTvsKO	0		NSMA	anti-GSG1L(#Ab2): WTvsKO	0		NEK7	anti-GSG1L(#Ab3): WTvsKO	0
GRP1	anti-GSG1L(#Ab1): WTvsKO	0		NSMF	anti-GSG1L(#Ab2): WTvsKO	0		NEMF	anti-GSG1L(#Ab3): WTvsKO	0
GRM7	anti-GSG1L(#Ab1): WTvsKO	0		NT5D3	anti-GSG1L(#Ab2): WTvsKO	0		NET1	anti-GSG1L(#Ab3): WTvsKO	0
GRM5	anti-GSG1L(#Ab1): WTvsKO	0		NTR2	anti-GSG1L(#Ab2): WTvsKO	0		NETO2	anti-GSG1L(#Ab3): WTvsKO	0
GRM4	anti-GSG1L(#Ab1): WTvsKO	0		NTRI	anti-GSG1L(#Ab2): WTvsKO	0		NEUA	anti-GSG1L(#Ab3): WTvsKO	0
GRM3	anti-GSG1L(#Ab1): WTvsKO	0		NU153	anti-GSG1L(#Ab2): WTvsKO	0		NEUL4	anti-GSG1L(#Ab3): WTvsKO	0
GRM2	anti-GSG1L(#Ab1): WTvsKO	0		NU4M	anti-GSG1L(#Ab2): WTvsKO	0		NF1	anti-GSG1L(#Ab3): WTvsKO	0
GRM1	anti-GSG1L(#Ab1): WTvsKO	0		NU5M	anti-GSG1L(#Ab2): WTvsKO	0		NFASC	anti-GSG1L(#Ab3): WTvsKO	0
GRIP1	anti-GSG1L(#Ab1): WTvsKO	0		NUBP2	anti-GSG1L(#Ab2): WTvsKO	0		NFH	anti-GSG1L(#Ab3): WTvsKO	0
GRIK5	anti-GSG1L(#Ab1): WTvsKO	0.084062		NUCB1	anti-GSG1L(#Ab2): WTvsKO	0		NFIA	anti-GSG1L(#Ab3): WTvsKO	0
GRIK2	anti-GSG1L(#Ab1): WTvsKO	0.18699		NUCL	anti-GSG1L(#Ab2): WTvsKO	0		NFIB	anti-GSG1L(#Ab3): WTvsKO	0
GRID2	anti-GSG1L(#Ab1): WTvsKO	0		NUFP2	anti-GSG1L(#Ab2): WTvsKO	0		NFIX	anti-GSG1L(#Ab3): WTvsKO	0
GRID1	anti-GSG1L(#Ab1): WTvsKO	0		NUMBL	anti-GSG1L(#Ab2): WTvsKO	0		NFL	anti-GSG1L(#Ab3): WTvsKO	0
GRDN	anti-GSG1L(#Ab1): WTvsKO	0		NUMB	anti-GSG1L(#Ab2): WTvsKO	0		NFM	anti-GSG1L(#Ab3): WTvsKO	0
GRB2	anti-GSG1L(#Ab1): WTvsKO	0		NUP93	anti-GSG1L(#Ab2): WTvsKO	0		NFS1	anti-GSG1L(#Ab3): WTvsKO	0
GRASP	anti-GSG1L(#Ab1): WTvsKO	0		NWD2	anti-GSG1L(#Ab2): WTvsKO	0		NFXL1	anti-GSG1L(#Ab3): WTvsKO	0
GPX4	anti-GSG1L(#Ab1): WTvsKO	0		NYAP1	anti-GSG1L(#Ab2): WTvsKO	0		NGAP	anti-GSG1L(#Ab3): WTvsKO	0
GPX1	anti-GSG1L(#Ab1): WTvsKO	0.078102		O11G2	anti-GSG1L(#Ab2): WTvsKO	0		NH2L1	anti-GSG1L(#Ab3): WTvsKO	0
GPR26	anti-GSG1L(#Ab1): WTvsKO	0		OCAD1	anti-GSG1L(#Ab2): WTvsKO	0		NHRF1	anti-GSG1L(#Ab3): WTvsKO	0
GPM6B	anti-GSG1L(#Ab1): WTvsKO	0		OCAD2	anti-GSG1L(#Ab2): WTvsKO	0		NHSL1	anti-GSG1L(#Ab3): WTvsKO	0
GPM6A	anti-GSG1L(#Ab1): WTvsKO	0		ODB2	anti-GSG1L(#Ab2): WTvsKO	0		NHSL2	anti-GSG1L(#Ab3): WTvsKO	0
GPDM	anti-GSG1L(#Ab1): WTvsKO	0		ODO1	anti-GSG1L(#Ab2): WTvsKO	0		NICA	anti-GSG1L(#Ab3): WTvsKO	0
GPDA	anti-GSG1L(#Ab1): WTvsKO	0		ODO2	anti-GSG1L(#Ab2): WTvsKO	0		NIN	anti-GSG1L(#Ab3): WTvsKO	0
GPD1L	anti-GSG1L(#Ab1): WTvsKO	0		ODR4	anti-GSG1L(#Ab2): WTvsKO	0		NIPS1	anti-GSG1L(#Ab3): WTvsKO	0
GPC4	anti-GSG1L(#Ab1): WTvsKO	0		OGDHL	anti-GSG1L(#Ab2): WTvsKO	0		NIPS2	anti-GSG1L(#Ab3): WTvsKO	0
GPC1	anti-GSG1L(#Ab1): WTvsKO	0.099148		OGT1	anti-GSG1L(#Ab2): WTvsKO	0		NKRF	anti-GSG1L(#Ab3): WTvsKO	0
GPAT1	anti-GSG1L(#Ab1): WTvsKO	0		OMGP	anti-GSG1L(#Ab2): WTvsKO	0		NLGN2	anti-GSG1L(#Ab3): WTvsKO	0
GP162	anti-GSG1L(#Ab1): WTvsKO	0		OPA1	anti-GSG1L(#Ab2): WTvsKO	0		NLGN3	anti-GSG1L(#Ab3): WTvsKO	0
GP158	anti-GSG1L(#Ab1): WTvsKO	0		OPA3	anti-GSG1L(#Ab2): WTvsKO	0		NLRP6	anti-GSG1L(#Ab3): WTvsKO	0
GOSR1	anti-GSG1L(#Ab1): WTvsKO	0		OPCM	anti-GSG1L(#Ab2): WTvsKO	0		NMDE1	anti-GSG1L(#Ab3): WTvsKO	0
GOPC	anti-GSG1L(#Ab1): WTvsKO	0		ORC1	anti-GSG1L(#Ab2): WTvsKO	0		NMDE2	anti-GSG1L(#Ab3): WTvsKO	0
GOGB1	anti-GSG1L(#Ab1): WTvsKO	0		OS9	anti-GSG1L(#Ab2): WTvsKO	0		NMDZ1	anti-GSG1L(#Ab3): WTvsKO	0
GOGA4	anti-GSG1L(#Ab1): WTvsKO	0		OST48	anti-GSG1L(#Ab2): WTvsKO	0		NOE2	anti-GSG1L(#Ab3): WTvsKO	0
GOGA3	anti-GSG1L(#Ab1): WTvsKO	0		OX2G	anti-GSG1L(#Ab2): WTvsKO	0		NOE3	anti-GSG1L(#Ab3): WTvsKO	0
GOG7B	anti-GSG1L(#Ab1): WTvsKO	0		OXDA	anti-GSG1L(#Ab2): WTvsKO	0		NOMO1	anti-GSG1L(#Ab3): WTvsKO	0
GNB5	anti-GSG1L(#Ab1): WTvsKO	0		P3H2	anti-GSG1L(#Ab2): WTvsKO	0		NONO	anti-GSG1L(#Ab3): WTvsKO	0
GNAZ	anti-GSG1L(#Ab1): WTvsKO	0		P4K2A	anti-GSG1L(#Ab2): WTvsKO	0		NP1L1	anti-GSG1L(#Ab3): WTvsKO	0
GNAQ	anti-GSG1L(#Ab1): WTvsKO	0		P5CR2	anti-GSG1L(#Ab2): WTvsKO	0		NPM	anti-GSG1L(#Ab3): WTvsKO	0
GNAO	anti-GSG1L(#Ab1): WTvsKO	0		P5CR3	anti-GSG1L(#Ab2): WTvsKO	0		NPTN	anti-GSG1L(#Ab3): WTvsKO	0
GNAI2	anti-GSG1L(#Ab1): WTvsKO	0		P5CS	anti-GSG1L(#Ab2): WTvsKO	0		NPTX2	anti-GSG1L(#Ab3): WTvsKO	0
GNAI1	anti-GSG1L(#Ab1): WTvsKO	0		PABP1	anti-GSG1L(#Ab2): WTvsKO	0		NPTXR	anti-GSG1L(#Ab3): WTvsKO	0
GNA13	anti-GSG1L(#Ab1): WTvsKO	0		PABP2	anti-GSG1L(#Ab2): WTvsKO	0		NRCAM	anti-GSG1L(#Ab3): WTvsKO	0
GNA12	anti-GSG1L(#Ab1): WTvsKO	0		PABP4	anti-GSG1L(#Ab2): WTvsKO	0		NRIP3	anti-GSG1L(#Ab3): WTvsKO	0
GNA11	anti-GSG1L(#Ab1): WTvsKO	0		PACN1	anti-GSG1L(#Ab2): WTvsKO	0		NRN1	anti-GSG1L(#Ab3): WTvsKO	0
GMPR2	anti-GSG1L(#Ab1): WTvsKO	0		PACR	anti-GSG1L(#Ab2): WTvsKO	0		NRP1	anti-GSG1L(#Ab3): WTvsKO	0
GLSK	anti-GSG1L(#Ab1): WTvsKO	0		PACS1	anti-GSG1L(#Ab2): WTvsKO	0		NSF	anti-GSG1L(#Ab3): WTvsKO	0
GLRB	anti-GSG1L(#Ab1): WTvsKO	0		PADI2	anti-GSG1L(#Ab2): WTvsKO	0		NSMA	anti-GSG1L(#Ab3): WTvsKO	0
GLRA2	anti-GSG1L(#Ab1): WTvsKO	0		PAIRB	anti-GSG1L(#Ab2): WTvsKO	0		NSMF	anti-GSG1L(#Ab3): WTvsKO	0
GLRA1	anti-GSG1L(#Ab1): WTvsKO	0		PAK5	anti-GSG1L(#Ab2): WTvsKO	0		NT5D3	anti-GSG1L(#Ab3): WTvsKO	0
GLPK	anti-GSG1L(#Ab1): WTvsKO	0		PALM2	anti-GSG1L(#Ab2): WTvsKO	0		NTR2	anti-GSG1L(#Ab3): WTvsKO	0
GLO2	anti-GSG1L(#Ab1): WTvsKO	0		PALM	anti-GSG1L(#Ab2): WTvsKO	0		NTRI	anti-GSG1L(#Ab3): WTvsKO	0
GLNA	anti-GSG1L(#Ab1): WTvsKO	0		PANX2	anti-GSG1L(#Ab2): WTvsKO	0		NU1M	anti-GSG1L(#Ab3): WTvsKO	0
GIT2	anti-GSG1L(#Ab1): WTvsKO	0		PARK7	anti-GSG1L(#Ab2): WTvsKO	0		NU4M	anti-GSG1L(#Ab3): WTvsKO	0
GIT1	anti-GSG1L(#Ab1): WTvsKO	0		PARL	anti-GSG1L(#Ab2): WTvsKO	0		NU5M	anti-GSG1L(#Ab3): WTvsKO	0
GIPC1	anti-GSG1L(#Ab1): WTvsKO	0		PARP1	anti-GSG1L(#Ab2): WTvsKO	0		NUBPL	anti-GSG1L(#Ab3): WTvsKO	0
GHITM	anti-GSG1L(#Ab1): WTvsKO	0		PARP4	anti-GSG1L(#Ab2): WTvsKO	0		NUCB1	anti-GSG1L(#Ab3): WTvsKO	0
GHC2	anti-GSG1L(#Ab1): WTvsKO	0		PBIP1	anti-GSG1L(#Ab2): WTvsKO	0		NUCB2	anti-GSG1L(#Ab3): WTvsKO	0
GHC1	anti-GSG1L(#Ab1): WTvsKO	0		PCBP1	anti-GSG1L(#Ab2): WTvsKO	0		NUCL	anti-GSG1L(#Ab3): WTvsKO	0
GGT7	anti-GSG1L(#Ab1): WTvsKO	0.056281		PCBP2	anti-GSG1L(#Ab2): WTvsKO	0		NUFP2	anti-GSG1L(#Ab3): WTvsKO	0
GGCT	anti-GSG1L(#Ab1): WTvsKO	0		PCBP4	anti-GSG1L(#Ab2): WTvsKO	0		NUMBL	anti-GSG1L(#Ab3): WTvsKO	0
GFPT1	anti-GSG1L(#Ab1): WTvsKO	0		PCD10	anti-GSG1L(#Ab2): WTvsKO	0		NUMB	anti-GSG1L(#Ab3): WTvsKO	0
GFOD1	anti-GSG1L(#Ab1): WTvsKO	0		PCD17	anti-GSG1L(#Ab2): WTvsKO	0		NUP93	anti-GSG1L(#Ab3): WTvsKO	0
GFAP	anti-GSG1L(#Ab1): WTvsKO	0.050245		PCD18	anti-GSG1L(#Ab2): WTvsKO	0		NWD2	anti-GSG1L(#Ab3): WTvsKO	0
GET4	anti-GSG1L(#Ab1): WTvsKO	0		PCDGM	anti-GSG1L(#Ab2): WTvsKO	0		NYAP1	anti-GSG1L(#Ab3): WTvsKO	0
GET3	anti-GSG1L(#Ab1): WTvsKO	0		PCDH1	anti-GSG1L(#Ab2): WTvsKO	0		O11G2	anti-GSG1L(#Ab3): WTvsKO	0
GET1	anti-GSG1L(#Ab1): WTvsKO	0		PCDH9	anti-GSG1L(#Ab2): WTvsKO	0		OCAD1	anti-GSG1L(#Ab3): WTvsKO	0
GEPH	anti-GSG1L(#Ab1): WTvsKO	0		PCH2	anti-GSG1L(#Ab2): WTvsKO	0		OCAD2	anti-GSG1L(#Ab3): WTvsKO	0
GEMI5	anti-GSG1L(#Ab1): WTvsKO	0		PCLO	anti-GSG1L(#Ab2): WTvsKO	0		ODB2	anti-GSG1L(#Ab3): WTvsKO	0
GEMI2	anti-GSG1L(#Ab1): WTvsKO	0		PCMD1	anti-GSG1L(#Ab2): WTvsKO	0		ODBA	anti-GSG1L(#Ab3): WTvsKO	0
GELS	anti-GSG1L(#Ab1): WTvsKO	0		PCY1A	anti-GSG1L(#Ab2): WTvsKO	0		ODBB	anti-GSG1L(#Ab3): WTvsKO	0
GDC	anti-GSG1L(#Ab1): WTvsKO	0		PDC10	anti-GSG1L(#Ab2): WTvsKO	0		ODO2	anti-GSG1L(#Ab3): WTvsKO	0
GDAP1	anti-GSG1L(#Ab1): WTvsKO	0		PDCD6	anti-GSG1L(#Ab2): WTvsKO	0		ODP2	anti-GSG1L(#Ab3): WTvsKO	0
GD1L1	anti-GSG1L(#Ab1): WTvsKO	0		PDE10	anti-GSG1L(#Ab2): WTvsKO	0		ODPAT	anti-GSG1L(#Ab3): WTvsKO	0
GCYB1	anti-GSG1L(#Ab1): WTvsKO	0		PDE2A	anti-GSG1L(#Ab2): WTvsKO	0		ODPA	anti-GSG1L(#Ab3): WTvsKO	0
GCYA2	anti-GSG1L(#Ab1): WTvsKO	0		PDE8A	anti-GSG1L(#Ab2): WTvsKO	0		ODPB	anti-GSG1L(#Ab3): WTvsKO	0
GCST	anti-GSG1L(#Ab1): WTvsKO	0		PDIP2	anti-GSG1L(#Ab2): WTvsKO	0		ODPX	anti-GSG1L(#Ab3): WTvsKO	0
GCP4	anti-GSG1L(#Ab1): WTvsKO	0		PDIP3	anti-GSG1L(#Ab2): WTvsKO	0		ODR4	anti-GSG1L(#Ab3): WTvsKO	0
GCP3	anti-GSG1L(#Ab1): WTvsKO	0		PDLI4	anti-GSG1L(#Ab2): WTvsKO	0		OGDHL	anti-GSG1L(#Ab3): WTvsKO	0
GCP2	anti-GSG1L(#Ab1): WTvsKO	0		PDLI5	anti-GSG1L(#Ab2): WTvsKO	0		OGT1	anti-GSG1L(#Ab3): WTvsKO	0
GCN1	anti-GSG1L(#Ab1): WTvsKO	0		PDS5A	anti-GSG1L(#Ab2): WTvsKO	0		OMGP	anti-GSG1L(#Ab3): WTvsKO	0
GCDH	anti-GSG1L(#Ab1): WTvsKO	0		PDZ11	anti-GSG1L(#Ab2): WTvsKO	0		OPA1	anti-GSG1L(#Ab3): WTvsKO	0
GBRL2	anti-GSG1L(#Ab1): WTvsKO	0		PECR	anti-GSG1L(#Ab2): WTvsKO	0		OPA3	anti-GSG1L(#Ab3): WTvsKO	0
GBRG2	anti-GSG1L(#Ab1): WTvsKO	0		PELO	anti-GSG1L(#Ab2): WTvsKO	0		OPCM	anti-GSG1L(#Ab3): WTvsKO	0
GBRD	anti-GSG1L(#Ab1): WTvsKO	0		PEPL	anti-GSG1L(#Ab2): WTvsKO	0		ORC1	anti-GSG1L(#Ab3): WTvsKO	0
GBRB3	anti-GSG1L(#Ab1): WTvsKO	0		PERI	anti-GSG1L(#Ab2): WTvsKO	0		OS9	anti-GSG1L(#Ab3): WTvsKO	0
GBRB2	anti-GSG1L(#Ab1): WTvsKO	0.077974		PERT	anti-GSG1L(#Ab2): WTvsKO	0		OSBL8	anti-GSG1L(#Ab3): WTvsKO	0
GBRB1	anti-GSG1L(#Ab1): WTvsKO	0		PEX14	anti-GSG1L(#Ab2): WTvsKO	0		OST48	anti-GSG1L(#Ab3): WTvsKO	0
GBRA4	anti-GSG1L(#Ab1): WTvsKO	0		PEX1	anti-GSG1L(#Ab2): WTvsKO	0		OX2G	anti-GSG1L(#Ab3): WTvsKO	0
GBRA3	anti-GSG1L(#Ab1): WTvsKO	0		PEX3	anti-GSG1L(#Ab2): WTvsKO	0		OXDA	anti-GSG1L(#Ab3): WTvsKO	0
GBRA2	anti-GSG1L(#Ab1): WTvsKO	0		PEX5R	anti-GSG1L(#Ab2): WTvsKO	0		P3H2	anti-GSG1L(#Ab3): WTvsKO	0
GBRA1	anti-GSG1L(#Ab1): WTvsKO	0		PEX6	anti-GSG1L(#Ab2): WTvsKO	0		P4K2A	anti-GSG1L(#Ab3): WTvsKO	0
GBG3	anti-GSG1L(#Ab1): WTvsKO	0		PFKAL	anti-GSG1L(#Ab2): WTvsKO	0		P5CR2	anti-GSG1L(#Ab3): WTvsKO	0
GBB2	anti-GSG1L(#Ab1): WTvsKO	0		PFKAM	anti-GSG1L(#Ab2): WTvsKO	0		P5CR3	anti-GSG1L(#Ab3): WTvsKO	0
GBB1	anti-GSG1L(#Ab1): WTvsKO	0.0099284		PFKAP	anti-GSG1L(#Ab2): WTvsKO	0		P5CS	anti-GSG1L(#Ab3): WTvsKO	0
GASP1	anti-GSG1L(#Ab1): WTvsKO	0		PGAM5	anti-GSG1L(#Ab2): WTvsKO	0		PABP1	anti-GSG1L(#Ab3): WTvsKO	0
GAS7	anti-GSG1L(#Ab1): WTvsKO	0		PGAP1	anti-GSG1L(#Ab2): WTvsKO	0		PABP2	anti-GSG1L(#Ab3): WTvsKO	0
GARE1	anti-GSG1L(#Ab1): WTvsKO	0		PGES2	anti-GSG1L(#Ab2): WTvsKO	0		PABP4	anti-GSG1L(#Ab3): WTvsKO	0
GAR1	anti-GSG1L(#Ab1): WTvsKO	0		PGK1	anti-GSG1L(#Ab2): WTvsKO	0		PACN1	anti-GSG1L(#Ab3): WTvsKO	0
GAPD1	anti-GSG1L(#Ab1): WTvsKO	0		PHAR1	anti-GSG1L(#Ab2): WTvsKO	0		PACR	anti-GSG1L(#Ab3): WTvsKO	0
GAK	anti-GSG1L(#Ab1): WTvsKO	0		PHB1	anti-GSG1L(#Ab2): WTvsKO	0		PACS1	anti-GSG1L(#Ab3): WTvsKO	0
GABT	anti-GSG1L(#Ab1): WTvsKO	0		PHB2	anti-GSG1L(#Ab2): WTvsKO	0		PAHX	anti-GSG1L(#Ab3): WTvsKO	0
GABR2	anti-GSG1L(#Ab1): WTvsKO	0		PHKG2	anti-GSG1L(#Ab2): WTvsKO	0		PAIRB	anti-GSG1L(#Ab3): WTvsKO	0
GABR1	anti-GSG1L(#Ab1): WTvsKO	0		PHLA1	anti-GSG1L(#Ab2): WTvsKO	0		PAK3	anti-GSG1L(#Ab3): WTvsKO	0
GA2L1	anti-GSG1L(#Ab1): WTvsKO	0		PHLB1	anti-GSG1L(#Ab2): WTvsKO	0		PAK5	anti-GSG1L(#Ab3): WTvsKO	0
G45IP	anti-GSG1L(#Ab1): WTvsKO	0		PHOP1	anti-GSG1L(#Ab2): WTvsKO	0		PALM2	anti-GSG1L(#Ab3): WTvsKO	0
G3PT	anti-GSG1L(#Ab1): WTvsKO	0		PHYIP	anti-GSG1L(#Ab2): WTvsKO	0		PANK4	anti-GSG1L(#Ab3): WTvsKO	0
G3P	anti-GSG1L(#Ab1): WTvsKO	0.15139		PI3R4	anti-GSG1L(#Ab2): WTvsKO	0		PANX2	anti-GSG1L(#Ab3): WTvsKO	0
G3BP2	anti-GSG1L(#Ab1): WTvsKO	0		PI42B	anti-GSG1L(#Ab2): WTvsKO	0		PARL	anti-GSG1L(#Ab3): WTvsKO	0
G3BP1	anti-GSG1L(#Ab1): WTvsKO	0		PI4KA	anti-GSG1L(#Ab2): WTvsKO	0		PARP1	anti-GSG1L(#Ab3): WTvsKO	0
G37L1	anti-GSG1L(#Ab1): WTvsKO	0		PI51A	anti-GSG1L(#Ab2): WTvsKO	0		PARP4	anti-GSG1L(#Ab3): WTvsKO	0
FYN	anti-GSG1L(#Ab1): WTvsKO	0.44719		PI51C	anti-GSG1L(#Ab2): WTvsKO	0		PCBP1	anti-GSG1L(#Ab3): WTvsKO	0
FXR2	anti-GSG1L(#Ab1): WTvsKO	0		PIMT	anti-GSG1L(#Ab2): WTvsKO	0		PCBP2	anti-GSG1L(#Ab3): WTvsKO	0
FXR1	anti-GSG1L(#Ab1): WTvsKO	0		PIN1	anti-GSG1L(#Ab2): WTvsKO	0		PCBP4	anti-GSG1L(#Ab3): WTvsKO	0
FXL17	anti-GSG1L(#Ab1): WTvsKO	0		PININ	anti-GSG1L(#Ab2): WTvsKO	0		PCCA	anti-GSG1L(#Ab3): WTvsKO	0
FUS	anti-GSG1L(#Ab1): WTvsKO	0		PIPNA	anti-GSG1L(#Ab2): WTvsKO	0		PCCB	anti-GSG1L(#Ab3): WTvsKO	0
FUMH	anti-GSG1L(#Ab1): WTvsKO	0		PIPNB	anti-GSG1L(#Ab2): WTvsKO	0		PCD10	anti-GSG1L(#Ab3): WTvsKO	0
FSIP2	anti-GSG1L(#Ab1): WTvsKO	0		PIP	anti-GSG1L(#Ab2): WTvsKO	0		PCD18	anti-GSG1L(#Ab3): WTvsKO	0
FRYL	anti-GSG1L(#Ab1): WTvsKO	0		PISD	anti-GSG1L(#Ab2): WTvsKO	0		PCDGM	anti-GSG1L(#Ab3): WTvsKO	0
FRY	anti-GSG1L(#Ab1): WTvsKO	0		PITM2	anti-GSG1L(#Ab2): WTvsKO	0		PCDH9	anti-GSG1L(#Ab3): WTvsKO	0
FRS1L	anti-GSG1L(#Ab1): WTvsKO	0		PK3CB	anti-GSG1L(#Ab2): WTvsKO	0		PCKGM	anti-GSG1L(#Ab3): WTvsKO	0
FRM4A	anti-GSG1L(#Ab1): WTvsKO	0		PKD2	anti-GSG1L(#Ab2): WTvsKO	0		PCLO	anti-GSG1L(#Ab3): WTvsKO	0
FRG1	anti-GSG1L(#Ab1): WTvsKO	0		PKHA5	anti-GSG1L(#Ab2): WTvsKO	0		PCM1	anti-GSG1L(#Ab3): WTvsKO	0
FMR1	anti-GSG1L(#Ab1): WTvsKO	0		PKHA6	anti-GSG1L(#Ab2): WTvsKO	0		PCMD1	anti-GSG1L(#Ab3): WTvsKO	0
FMO2	anti-GSG1L(#Ab1): WTvsKO	0		PKHA7	anti-GSG1L(#Ab2): WTvsKO	0		PCY1A	anti-GSG1L(#Ab3): WTvsKO	0
FMNL2	anti-GSG1L(#Ab1): WTvsKO	0		PKHG1	anti-GSG1L(#Ab2): WTvsKO	0		PDC10	anti-GSG1L(#Ab3): WTvsKO	0
FMN1	anti-GSG1L(#Ab1): WTvsKO	0		PKHH1	anti-GSG1L(#Ab2): WTvsKO	0		PDCD6	anti-GSG1L(#Ab3): WTvsKO	0
FLOT2	anti-GSG1L(#Ab1): WTvsKO	0		PKP1	anti-GSG1L(#Ab2): WTvsKO	0		PDE10	anti-GSG1L(#Ab3): WTvsKO	0
FLOT1	anti-GSG1L(#Ab1): WTvsKO	0		PKP2	anti-GSG1L(#Ab2): WTvsKO	0		PDE2A	anti-GSG1L(#Ab3): WTvsKO	0
FLIP1	anti-GSG1L(#Ab1): WTvsKO	0		PKP4	anti-GSG1L(#Ab2): WTvsKO	0		PDE4B	anti-GSG1L(#Ab3): WTvsKO	0
FLII	anti-GSG1L(#Ab1): WTvsKO	0		PLAK	anti-GSG1L(#Ab2): WTvsKO	0		PDE8A	anti-GSG1L(#Ab3): WTvsKO	0
FKBP8	anti-GSG1L(#Ab1): WTvsKO	0		PLCA	anti-GSG1L(#Ab2): WTvsKO	0		PDIA3	anti-GSG1L(#Ab3): WTvsKO	0
FKB1B	anti-GSG1L(#Ab1): WTvsKO	0		PLCB4	anti-GSG1L(#Ab2): WTvsKO	0		PDIA6	anti-GSG1L(#Ab3): WTvsKO	0
FIS1	anti-GSG1L(#Ab1): WTvsKO	0		PLCC	anti-GSG1L(#Ab2): WTvsKO	0		PDIP2	anti-GSG1L(#Ab3): WTvsKO	0
FIP1	anti-GSG1L(#Ab1): WTvsKO	0		PLCD	anti-GSG1L(#Ab2): WTvsKO	0		PDIP3	anti-GSG1L(#Ab3): WTvsKO	0
FILA2	anti-GSG1L(#Ab1): WTvsKO	0		PLCE	anti-GSG1L(#Ab2): WTvsKO	0		PDK1	anti-GSG1L(#Ab3): WTvsKO	0
FILA	anti-GSG1L(#Ab1): WTvsKO	0		PLCH2	anti-GSG1L(#Ab2): WTvsKO	0		PDK2	anti-GSG1L(#Ab3): WTvsKO	0
FIBP	anti-GSG1L(#Ab1): WTvsKO	0		PLD2	anti-GSG1L(#Ab2): WTvsKO	0		PDK3	anti-GSG1L(#Ab3): WTvsKO	0
FIBG	anti-GSG1L(#Ab1): WTvsKO	0.027027		PLEC	anti-GSG1L(#Ab2): WTvsKO	0		PDLI4	anti-GSG1L(#Ab3): WTvsKO	0
FIBB	anti-GSG1L(#Ab1): WTvsKO	0.2737		PLIN4	anti-GSG1L(#Ab2): WTvsKO	0		PDLI5	anti-GSG1L(#Ab3): WTvsKO	0
FIBA	anti-GSG1L(#Ab1): WTvsKO	0		PLLP	anti-GSG1L(#Ab2): WTvsKO	0		PDS5A	anti-GSG1L(#Ab3): WTvsKO	0
FHOD3	anti-GSG1L(#Ab1): WTvsKO	0		PLMN	anti-GSG1L(#Ab2): WTvsKO	0		PDZ11	anti-GSG1L(#Ab3): WTvsKO	0
FHL1	anti-GSG1L(#Ab1): WTvsKO	0.30555		PLPL6	anti-GSG1L(#Ab2): WTvsKO	0		PECR	anti-GSG1L(#Ab3): WTvsKO	0
FHAD1	anti-GSG1L(#Ab1): WTvsKO	0		PLPL7	anti-GSG1L(#Ab2): WTvsKO	0		PELO	anti-GSG1L(#Ab3): WTvsKO	0
FGOP2	anti-GSG1L(#Ab1): WTvsKO	0		PLPP1	anti-GSG1L(#Ab2): WTvsKO	0		PEO1	anti-GSG1L(#Ab3): WTvsKO	0
FGD6	anti-GSG1L(#Ab1): WTvsKO	0		PLPP6	anti-GSG1L(#Ab2): WTvsKO	0		PEPL	anti-GSG1L(#Ab3): WTvsKO	0
FCHO2	anti-GSG1L(#Ab1): WTvsKO	0.76841		PLPR2	anti-GSG1L(#Ab2): WTvsKO	0		PERI	anti-GSG1L(#Ab3): WTvsKO	0
FBX6	anti-GSG1L(#Ab1): WTvsKO	0		PLPR3	anti-GSG1L(#Ab2): WTvsKO	0		PERT	anti-GSG1L(#Ab3): WTvsKO	0
FBX41	anti-GSG1L(#Ab1): WTvsKO	0		PLPR4	anti-GSG1L(#Ab2): WTvsKO	0		PEX14	anti-GSG1L(#Ab3): WTvsKO	0
FBW1B	anti-GSG1L(#Ab1): WTvsKO	0		PLXA2	anti-GSG1L(#Ab2): WTvsKO	0		PEX1	anti-GSG1L(#Ab3): WTvsKO	0
FBSP1	anti-GSG1L(#Ab1): WTvsKO	0		PM34	anti-GSG1L(#Ab2): WTvsKO	0		PEX3	anti-GSG1L(#Ab3): WTvsKO	0
FBRL	anti-GSG1L(#Ab1): WTvsKO	0		PMGT2	anti-GSG1L(#Ab2): WTvsKO	0		PEX5R	anti-GSG1L(#Ab3): WTvsKO	0
FBP1L	anti-GSG1L(#Ab1): WTvsKO	0		PMM1	anti-GSG1L(#Ab2): WTvsKO	0		PEX6	anti-GSG1L(#Ab3): WTvsKO	0
FBLL1	anti-GSG1L(#Ab1): WTvsKO	0		PNKD	anti-GSG1L(#Ab2): WTvsKO	0		PFKAL	anti-GSG1L(#Ab3): WTvsKO	0
FBCD1	anti-GSG1L(#Ab1): WTvsKO	0		PNMA2	anti-GSG1L(#Ab2): WTvsKO	0		PFKAM	anti-GSG1L(#Ab3): WTvsKO	0
FAT2	anti-GSG1L(#Ab1): WTvsKO	0		PNPH	anti-GSG1L(#Ab2): WTvsKO	0		PFKAP	anti-GSG1L(#Ab3): WTvsKO	0
FAS	anti-GSG1L(#Ab1): WTvsKO	0		PON2	anti-GSG1L(#Ab2): WTvsKO	0		PGAM5	anti-GSG1L(#Ab3): WTvsKO	0
FARP1	anti-GSG1L(#Ab1): WTvsKO	0		PONL1	anti-GSG1L(#Ab2): WTvsKO	0		PGAP1	anti-GSG1L(#Ab3): WTvsKO	0
FAHD2	anti-GSG1L(#Ab1): WTvsKO	0		PORCN	anti-GSG1L(#Ab2): WTvsKO	0		PGES2	anti-GSG1L(#Ab3): WTvsKO	0
FAHD1	anti-GSG1L(#Ab1): WTvsKO	0		PORED	anti-GSG1L(#Ab2): WTvsKO	0		PGRC1	anti-GSG1L(#Ab3): WTvsKO	0
FAF2	anti-GSG1L(#Ab1): WTvsKO	0		PP16B	anti-GSG1L(#Ab2): WTvsKO	0		PHAR1	anti-GSG1L(#Ab3): WTvsKO	0
FADS2	anti-GSG1L(#Ab1): WTvsKO	0		PP1A	anti-GSG1L(#Ab2): WTvsKO	0		PHB1	anti-GSG1L(#Ab3): WTvsKO	0
FADS1	anti-GSG1L(#Ab1): WTvsKO	0		PP1B	anti-GSG1L(#Ab2): WTvsKO	0		PHB2	anti-GSG1L(#Ab3): WTvsKO	0
FACR1	anti-GSG1L(#Ab1): WTvsKO	0		PP1G	anti-GSG1L(#Ab2): WTvsKO	0		PHF24	anti-GSG1L(#Ab3): WTvsKO	0
FACD2	anti-GSG1L(#Ab1): WTvsKO	0		PP2AA	anti-GSG1L(#Ab2): WTvsKO	0		PHKG2	anti-GSG1L(#Ab3): WTvsKO	0
FABP5	anti-GSG1L(#Ab1): WTvsKO	0		PP2AB	anti-GSG1L(#Ab2): WTvsKO	0		PHLA1	anti-GSG1L(#Ab3): WTvsKO	0
FAAH1	anti-GSG1L(#Ab1): WTvsKO	0		PP2BA	anti-GSG1L(#Ab2): WTvsKO	0		PHLB1	anti-GSG1L(#Ab3): WTvsKO	0
FA98B	anti-GSG1L(#Ab1): WTvsKO	0		PP4P1	anti-GSG1L(#Ab2): WTvsKO	0		PHOCN	anti-GSG1L(#Ab3): WTvsKO	0
FA98A	anti-GSG1L(#Ab1): WTvsKO	0		PP4P2	anti-GSG1L(#Ab2): WTvsKO	0		PHOP1	anti-GSG1L(#Ab3): WTvsKO	0
FA81A	anti-GSG1L(#Ab1): WTvsKO	0		PP6R2	anti-GSG1L(#Ab2): WTvsKO	0		PI42B	anti-GSG1L(#Ab3): WTvsKO	0
F184B	anti-GSG1L(#Ab1): WTvsKO	0		PPBI	anti-GSG1L(#Ab2): WTvsKO	0		PI4KA	anti-GSG1L(#Ab3): WTvsKO	0
F171B	anti-GSG1L(#Ab1): WTvsKO	0		PPIA	anti-GSG1L(#Ab2): WTvsKO	0		PI51A	anti-GSG1L(#Ab3): WTvsKO	0
F1712	anti-GSG1L(#Ab1): WTvsKO	0.031957		PPIB	anti-GSG1L(#Ab2): WTvsKO	0		PI51C	anti-GSG1L(#Ab3): WTvsKO	0
F1711	anti-GSG1L(#Ab1): WTvsKO	0.12925		PPOX	anti-GSG1L(#Ab2): WTvsKO	0		PIMT	anti-GSG1L(#Ab3): WTvsKO	0
F135B	anti-GSG1L(#Ab1): WTvsKO	0		PPP6	anti-GSG1L(#Ab2): WTvsKO	0		PIN1	anti-GSG1L(#Ab3): WTvsKO	0
F131B	anti-GSG1L(#Ab1): WTvsKO	0		PPR29	anti-GSG1L(#Ab2): WTvsKO	0		PININ	anti-GSG1L(#Ab3): WTvsKO	0
F126B	anti-GSG1L(#Ab1): WTvsKO	0		PR38B	anti-GSG1L(#Ab2): WTvsKO	0		PIPNA	anti-GSG1L(#Ab3): WTvsKO	0
F120C	anti-GSG1L(#Ab1): WTvsKO	0		PRAF3	anti-GSG1L(#Ab2): WTvsKO	0		PIPNB	anti-GSG1L(#Ab3): WTvsKO	0
F120A	anti-GSG1L(#Ab1): WTvsKO	0		PRAG1	anti-GSG1L(#Ab2): WTvsKO	0		PIP	anti-GSG1L(#Ab3): WTvsKO	0
F110B	anti-GSG1L(#Ab1): WTvsKO	0		PRC2A	anti-GSG1L(#Ab2): WTvsKO	0		PISD	anti-GSG1L(#Ab3): WTvsKO	0
EXOG	anti-GSG1L(#Ab1): WTvsKO	0		PRC2C	anti-GSG1L(#Ab2): WTvsKO	0		PITM2	anti-GSG1L(#Ab3): WTvsKO	0
EXOC8	anti-GSG1L(#Ab1): WTvsKO	0		PRDX1	anti-GSG1L(#Ab2): WTvsKO	0		PK3CB	anti-GSG1L(#Ab3): WTvsKO	0
EXOC7	anti-GSG1L(#Ab1): WTvsKO	0		PRDX6	anti-GSG1L(#Ab2): WTvsKO	0		PKHA5	anti-GSG1L(#Ab3): WTvsKO	0
EXOC5	anti-GSG1L(#Ab1): WTvsKO	0		PREB	anti-GSG1L(#Ab2): WTvsKO	0		PKHA6	anti-GSG1L(#Ab3): WTvsKO	0
EXOC4	anti-GSG1L(#Ab1): WTvsKO	0		PRIC2	anti-GSG1L(#Ab2): WTvsKO	0		PKHA7	anti-GSG1L(#Ab3): WTvsKO	0
EXOC3	anti-GSG1L(#Ab1): WTvsKO	0		PRIO	anti-GSG1L(#Ab2): WTvsKO	0		PKHH1	anti-GSG1L(#Ab3): WTvsKO	0
EXOC2	anti-GSG1L(#Ab1): WTvsKO	0		PRKRA	anti-GSG1L(#Ab2): WTvsKO	0		PKP1	anti-GSG1L(#Ab3): WTvsKO	0
EXOC1	anti-GSG1L(#Ab1): WTvsKO	0		PRP19	anti-GSG1L(#Ab2): WTvsKO	0		PKP4	anti-GSG1L(#Ab3): WTvsKO	0
EXC6B	anti-GSG1L(#Ab1): WTvsKO	0		PRP8	anti-GSG1L(#Ab2): WTvsKO	0		PLCA	anti-GSG1L(#Ab3): WTvsKO	0
EWS	anti-GSG1L(#Ab1): WTvsKO	0		PRPS1	anti-GSG1L(#Ab2): WTvsKO	0		PLCB1	anti-GSG1L(#Ab3): WTvsKO	0
EVL	anti-GSG1L(#Ab1): WTvsKO	0		PRR7	anti-GSG1L(#Ab2): WTvsKO	0		PLCB4	anti-GSG1L(#Ab3): WTvsKO	0
ETFB	anti-GSG1L(#Ab1): WTvsKO	0		PRRT3	anti-GSG1L(#Ab2): WTvsKO	0		PLCC	anti-GSG1L(#Ab3): WTvsKO	0
ETFA	anti-GSG1L(#Ab1): WTvsKO	0		PRS10	anti-GSG1L(#Ab2): WTvsKO	0		PLCD	anti-GSG1L(#Ab3): WTvsKO	0
[truncated: 863 more rows]

## Sheet: Fig. 2b,c
Perozzo et al; Source Data related to Fig. 2b, c
		anti-GSG1L APs: normalized protein abundance
		#Ab1	#Ab2	#Ab3	mean	sem
	GSG1L	1	1	1	1	0
	GluA1	0.323268	0.674924	0.580852	0.526348	0.0858209
	GluA2	0.6836	1.37151	1.22404	1.09305	0.170733
	GluA3	0.525234	1.07704	0.786823	0.796364	0.130119
	GluA4	0.0748354	0.106112	0.104721	0.0952228	0.00832959
	CNIH2	0.0749617	0.0763521	0.0634182	0.0715774	0.00334704
	TARPg2	0.0727094	0.07377	0.0930195	0.079833	0.00538917
	TARPg3	0.0846922	0.108725	0.112406	0.101941	0.00709506
	TARPg8	0.05092	0.0473588	0.0611652	0.053148	0.00337893
	CKAMP44	0.0281713	0.0229861	0.0308264	0.0273279	0.00187977
	PRRT1	0.0512266	0.0433812	0.217338	0.103982	0.0463142
	LRRT4	0.0232194	0.0551302	0.0598811	0.0460769	0.00939848
		two-step APs: rel. amount of proteins
		anti-GSG1L	anti-GluA1-4
	GSG1L	0.887366	0.112634
	GluA1	0.0491069	0.950893
	GluA2	0.0425455	0.957455
	GluA3	0.0346926	0.965307
	GluA4	0.0248975	0.975102
	CNIH2	0.0425733	0.957427
	TARPg2	0.0341244	0.965876
	TARPg3	0.0793518	0.920648
	TARPg8	0.0253803	0.97462
	CKAMP44	0.069877	0.930123
	PRRT1	0.199436	0.800564
	LRRT4	0.697953	0.302047

## Sheet: Fig. 3
Perozzo et al; Source Data Fig. 3
	Fig. 3d, t desensitization fast (ms)						Fig. 3e, steady-state/peak (%)
	A2	g2	g7	GSG1L	C44		A2	g2	g7	GSG1L	C44
	10.0776	5.3355	9.60748	7.57634	3.69412		1.21049	20.455	2.40561	1.62858	0.0686975
	10.284	11.0685	6.17851	9.62775	4.43049		2.72954	19.1233	2.21739	3.5183	0.126909
	7.23332	7.79983	10.3039	6.9115	5.30232		1.93846	7.23131	6.56515	1.19333	0.143741
	8.8871	17.0339	8.7805	6.83389	4.3471		1.99493	38.1514	2.44485	3.80166	0.263974
	9.60048	11.6103	10.6912	7.15485	4.76238		0.831571	18.4627	3.35103	0.637915	0.225959
	7.754	22.7422	8.65516	7.06348	4.61202		0.939757	12.9543	1.44989	1.61973	0.139726
	8.8415	17.9038	9.03764	7.5292	4.5934		1.4163	33.5929	2.7479	1.47568	0.472908
	6.78405	16.9862	14.164	6.97866	6.33112		1.28868	35.146	16.1389	1.79738	0.525838
	10.2229	21.7747	9.2953	6.06676	4.80922		1.50036	24.8864	5.68125	0.769642	0.150992
	6.17821	15.1371	8.8969	7.81891	4.25399		1.18746	27.5947	5.01715	1.59206	0.107508
	8.13247	8.03734	8.4057	8.16376	5.17124		1.3291	39.1928	9.10408	2.22052	0.532154
	7.64156	8.71256		9.32335			1.24856	17.4844		3.21019
	7.87179	12.5693		10.2999			0.772411	21.5491		3.79644
	5.76062	14.8803		8.06249			0.717223	17.6877		0.720531
	10.5995	12.6055		8.49186			2.76311	31.2582		2.87848
	10.434	9.49006					3.28748	27.2306
	6.49452	10.6408					0.86694	21.1727
	8.74423	4.89404					1.27229	12.932
	5.98004	11.4554					0.665803	13.1993
	5.86045	7.26309					0.809903	16.6166
		7.56427						9.37889
		7.52697						20.3537
								19.8322
	Kruskal-Wallis ANOVA:						Kruskal-Wallis ANOVA:
	H(4) = 36.24, p < 0.001						H(4) = 66.68, p < 0.001
	MWU test Bonferroni-Holm corrected p-value:						MWU test Bonferroni-Holm corrected p-value:
		A2 v g2	U(20,22) = 325, p = 0.038				A2 v g2	U(20,23) = 460, p < 0.001
		A2 v g7	U(20,11) = 153, p = 0.238				A2 v g7	U(20,11) = 203, p < 0.001
		A2 v GSG1L	U(20,15) = 165, p = 0.633				A2 v GSG1L	U(20,15) = 201, p = 0.093
		A2 v C44	U(20,11) = 216, p < 0.001				A2 v C44	U(20,11) = 220, p < 0.001

## Sheet: Fig. 4
Perozzo et al; Source Data Fig. 4
Please note that A2 (wildtype) data is presented in Fig. 3
	Fig. 4e, steady-state/peak (%)						Fig. 4f, t desensitization fast (ms)
	3D	g2	g7	GSG1L	C44		3D	g2	g7	GSG1L	C44
	1.24326	3.12214	0.521756	2.80745	0.25251		4.65378	8.75255	4.62528	7.52557	3.92334
	0.99975	6.22351	2.06101	0.236247	0.210663		6.32764	4.56211	6.52444	5.22423	4.12711
	2.11441	9.28576	0.898831	0.221013	0.295958		7.28687	7.94621	4.70074	6.03615	2.88248
	0.221804	9.42567	0.342414	0.216791	0.584074		5.28341	4.76991	4.73323	5.31941	4.41896
	0.28156	9.65201	0.607359	0.312471	0.0110621		5.14448	12.281	5.06596	5.94685	3.96
	1.44099	2.43697	1.4096	0.578576	0.294581		5.4014	6.16398	6.01336	6.99131	4.58175
	0.409319	12.3882	0.612318	0.343964			3.90938	18.6491	4.2687	4.23419
	1.16883	3.00402		0.630396			6.21542	6.61901		6.97164
	1.54413	4.45611		1.34932			6.48072	10.2127		8.37508
	4.04991	4.78964		1.31574			7.74669	7.97091		7.31284
	2.70406	7.26183		0.186861			7.77462	6.15895		6.47388
	0.756013	2.81354					5.55841	8.90462
	0.890749	3.66731					5.68261	8.93998
	1.08376	1.92476					5.26546	5.71359
	0.597396	1.11838					4.93992	4.25932
	0.874091	8.15048					5.93953	10.7612
	0.716467	1.7856					6.17171	3.2482
	0.847774	2.02692					5.7379	6.71571
		6.86583						11.0385
		5.64867						5.31938
		0.813536						3.40704
		1.83963						7.48426
		3.28312						8.7639
		4.92689						11.0129
		14.9442						7.34318
	Pairwise comparisons A2 (WT) v 3D:						Pairwise comparisons A2 (WT) v 3D:
	alone	U(20,18) = 227, p = 0.176					alone	t(36) = 5.074, p < 0.001
	g2	U(23,25) = 563, p < 0.001					g2	U(22,25) = 417, p = 0.002
	g7	U(11,7) = 76, p < 0.001					g7	U(11,7) = 76, p < 0.001
	GSG1L	U(15,11) = 147, p < 0.001					GSG1L	t(24) = 3.121, p = 0.005
	C44	t(15) = -0.265, p = 0.794					C44	t(15) = 2.324, p = 0.035
							Kruskal-Wallis ANOVA for 3D mutation:
							H(4) = 21.23, p < 0.001
							†MWU test Bonferroni-Holm corrected p-value:
							3D v 3D g2	U(18,25) = 319, p = 0.101
							3D v 3D g7	U(18,7) = 91, p = 0.290
							3D v 3D GSG1L	U(18,11) = 127, p = 0.220
							3D v 3D C44	U(18,6) = 103, p = 0.003

## Sheet: Fig. 5
Perozzo et al; Source Data Fig. 5
	Fig. 5b (Itest/Iinitial)
	Interval (ms)	A2										g2						GSG1L									CKAMP44
	5	0.0294392	0.0507009	0.078782	0.104357	0.0518513	0.0551841	0.0429295	0.0654014	0.0614315	0.0320277	0.201395	0.298804	0.313033	0.336079	0.486601	0.332578	0.0208354	0.0214279	0.0347217	0.027189	0.0690079	0.0282461	0.0361755	0.0570258	0.0863184	0.0250533	0.00402455	0.0184798	0	0.00600845	0.005334	0.00515452	0.0169939
	10	0.157225	0.177719	0.297305	0.309691	0.190468	0.186782	0.198885	0.141435	0.160061	0.0866538	0.339333	0.517213	0.508397	0.512978	0.610921	0.570889	0.0359408	0.0589365	0.0617172	0.042517	0.0892606	0.0319735	0.0638449	0.093299	0.123926	0.0677449	0.00650858	0.0264279	0.0132887	0.0169078	0.00370726	0.00742624	0.0200641
	15	0.349388	0.366608	0.490556	0.506945	0.379645	0.35275	0.372207	0.216305	0.261518	0.193934	0.517765	0.657234	0.625159	0.669845	0.703765	0.678295	0.0468261	0.104051	0.0769516	0.0792331	0.123914	0.0473881	0.0883332	0.147368	0.169268	0.116261	0.0120412	0.0907999	0.0326501	0.0259987	0.00503217	0.00609628	0.0265743
	20	0.50942	0.572698	0.676374	0.625317	0.565089	0.45825	0.527414	0.339335	0.406033	0.356343	0.608402	0.725481	0.7016	0.803678	0.826927	0.756313	0.0753911	0.169754	0.104423	0.112827	0.176228	0.0679603	0.120766	0.172348	0.209418	0.15643	0.0163679	0.145146	0.0414161	0.0274849	0.00333362	0.0284881	0.0363873
	25	0.632722	0.648833	0.763358	0.717459	0.674308	0.576527	0.622398	0.424618	0.509672	0.435111	0.703989	0.780271	0.758101	0.849545	0.84421	0.810005	0.0982859	0.170912	0.126221	0.115101	0.1898	0.0616433	0.147863	0.218234	0.234576	0.232646	0.0377327	0.207727	0.0775941	0.0278708	0.00494735	0.084786	0.0683913
	30	0.729949	0.760624	0.833361	0.769595	0.757074	0.686065	0.710992	0.534729	0.63054	0.570767	0.764212	0.821783	0.898112	0.875281	0.883625	0.879568	0.121823	0.196156	0.139852	0.131231	0.215535	0.108583	0.162521	0.254886	0.269653	0.275778	0.0480085	0.227085	0.11411	0.0488225	0.017646	0.144408	0.125398
	35	0.784504	0.829832	0.889207	0.837837	0.81213	0.651097	0.790191	0.544512	0.677059	0.624755	0.811454	0.860559	0.924928	0.914432	0.885579	0.919939	0.137108	0.23552	0.24375	0.163688	0.230001	0.114098	0.180937	0.268364	0.285258	0.330398	0.065746	0.287109	0.14169	0.0667849	0.082256	0.241372	0.14198
	40	0.822935	0.83369	0.909996	0.86627	0.844202	0.687363	0.828226	0.589237	0.750344	0.725051	0.863655	0.885907	0.93129	0.938248	0.910341	0.943995	0.169639	0.272725	0.229839	0.18505	0.26164	0.127928	0.189144	0.27054	0.301132	0.354276	0.079668	0.325865	0.139383	0.0714368	0.141518	0.264105	0.118682
	45	0.851815	0.883855	0.92584	0.889956	0.882149	0.715113	0.874878	0.61454	0.787595	0.758626	0.876894	0.882244	0.933005	0.934617	0.941385	0.940175	0.15715	0.286986	0.223835	0.170184	0.284195	0.154159	0.210074	0.303096	0.339759	0.389492	0.0865853	0.372481	0.193548	0.0892261	0.237845	0.344465	0.157309
	50	0.889338	0.962318	0.964113	0.910995	0.911557	0.768935	0.888798	0.724051	0.873581	0.832553	0.906385	0.909569	0.955622	0.96385	0.950907	0.932179	0.206528	0.296791	0.273332	0.213904	0.329731	0.168121	0.224241	0.310619	0.364429	0.44672	0.11955	0.418323	0.21454	0.109502	0.273802	0.405053	0.152824
	55	0.900097	0.905765	0.967596	0.912268	0.912666	0.767381	0.906331	0.775694	0.790605	0.833453	0.911566	0.910784	0.935589	0.968137	0.947875	0.965855	0.20981	0.31501	0.29918	0.216225	0.271595	0.184608	0.232674	0.32909	0.371635	0.442818	0.128634	0.442293	0.24513	0.115203	0.328582	0.45597	0.156924
	60	0.910443	0.993327	0.990658	0.93738	0.932519	0.756868	0.924631	0.850154	0.871184	0.871488	0.936998	0.929526	0.962765	0.956434	0.929128	0.974038	0.209219	0.327998	0.291008	0.21043	0.328542	0.188983	0.245439	0.318871	0.375453	0.484825	0.172439	0.441028	0.260417	0.139846	0.293513	0.492932	0.242039
	70	0.942933	0.941232	0.984961	0.951449	0.937367	0.797907	0.961803	0.798007	0.922673	0.937255	0.935844	0.911473	0.883642	0.969171	0.963046	0.979359	0.225441	0.387561	0.322007	0.28172	0.375087	0.239654	0.265524	0.355693	0.419572	0.549519	0.227578	0.499469	0.307106	0.174205	0.44035	0.543792	0.260687
	90	0.957999	0.999992	0.99709	0.946502	0.948955	0.777466	0.992267	0.912548	0.965534	0.947352	0.96354	0.943692	0.94909	0.982188	0.987722	0.979001	0.278573	0.447705	0.378935	0.345527	0.432763	0.275613	0.334116	0.433906	0.46	0.641035	0.289046	0.583901	0.426106	0.213091	0.554292	0.646833	0.355015
	110	0.968527	1.02292	0.984357	0.970725	0.963686	0.834634	0.991797	0.86557	1.03061	0.976933	0.975201	0.967668	0.932255	1.00292	1.01538	0.999881	0.308533	0.489049	0.481788	0.387309	0.438465	0.310251	0.360415	0.40872	0.514933	0.712541	0.420964	0.645478	0.518718	0.315363	0.609069	0.711378	0.440111
	130	0.978403	1.00371	1.01218	0.974605	0.964514	0.859438	0.992771	1.02801	0.966809	0.98013	0.978215	0.968373	0.95116	0.981719	0.97252	0.979995	0.415065	0.590169	0.486687	0.443758	0.469177	0.358894	0.379673	0.503185	0.533094	0.744557	0.472406	0.695833	0.533947	0.402108	0.626749	0.735989	0.490814
	150	0.978294	0.980941	1.03526	0.972858	0.960478	0.819693	1.0049	0.965425	1.02613	1.00927	0.979413	0.974397	1.032	1.00699	1.03567	1.03229	0.435183	0.60522	0.54623	0.482296	0.437093	0.414717	0.423987	0.509274	0.586476	0.792919	0.524625	0.719046	0.659594	0.421965	0.78927	0.785592	0.566519
	170	0.967896	0.999827	1.006	0.976542	0.974574	0.864377	1.0056	0.834959	1.00984	1.0262	0.991505	0.967414	0.989458	0.988054	0.992296	0.993289	0.448113	0.6492	0.629916	0.536087	0.499726	0.436435	0.461165	0.514449	0.60936	0.820218	0.585803	0.749702	0.702857	0.498755	0.791033	0.812517	0.539319
	190	0.995182	0.996535	0.98746	0.985251	0.958234	0.845677	0.99466	0.884897	0.988176	1.00979	0.977645	0.978767	0.952535	1.00025	0.98872	1.02162	0.470517	0.686136	0.644023	0.527049	0.523563	0.459884	0.460227	0.534426	0.634356	0.893213	0.61298	0.822228	0.72284	0.58035	0.844968	0.842908	0.60129
	210	0.978306	0.989676	0.966726	0.980668	0.958183	0.876251	1.00709	0.987622	0.993801	0.994534	0.989189	0.967967	0.976476	1.00684	1.00195	1.00236	0.490051	0.752642	0.672435	0.603291	0.52079	0.470383	0.48982	0.510189	0.64982	0.884449	0.688376	0.826218	0.77748	0.582007	0.893291	0.852518	0.647626
	230	0.994108	0.965774	1.00261	0.99351	0.958653	0.88873	1.00644	0.992476	0.992945	0.985177	0.98999	0.997745	1.02092	1.00203	1.01022	0.990776	0.572284	0.761605	0.711399	0.650005	0.565703	0.494577	0.520273	0.567458	0.683217	0.881193	0.704903	0.833387	0.775703	0.589517	0.917775	0.86962	0.647897
	250	1.00999	0.990552	0.974658	0.981308	0.970238	0.874909	0.991686	1.02069	1.00841	0.990006	1.013	0.999127	0.981501	1.00436	1.00336	0.966497	0.582663	0.785265	0.706225	0.676211	0.606426	0.55106	0.560662	0.597106	0.702213	0.908058	0.729927	0.887822	0.788192	0.621154	0.903598	0.888734	0.760514
	270	0.988652	1.02779	0.95307	1.0002	0.960685	0.874245	0.995861	0.92518	0.993082	0.988698	0.994644	0.986441	1.01956	1.00432	1.00694	1.01757	0.632721	0.837187	0.753	0.68433	0.608852	0.616009	0.564145	0.616459	0.72385	0.889139	0.784055	0.88816	0.780924	0.678461	0.942087	0.89181	0.761435
	300	1.01713	1.01243	0.999565	1.01017	0.963382	0.917082					1.01294	0.981045	1.08039	0.999495	0.987537	1.01922	0.669544	0.849805	0.78667	0.729666	0.692928	0.601102	0.571991	0.605043	0.724699	0.939129	0.828442	0.89058	0.816498	0.748489	0.783018	0.937898	0.79175
	350	0.991953	0.977281	1.02429	1.00609	0.955683	0.889363					0.994473	0.964353	1.00205	1.0094	0.997645	1.00097	0.709895	0.847131	0.84337	0.769858	0.68145	0.64962	0.646831	0.66851	0.787639	0.924983	0.799457	0.946209	0.893517	0.734244	0.907953	0.958092	0.797371
	400	0.996508	1.00628	1.01257	0.997025	0.955434	0.926323					0.999946	0.99946	1.00286	0.994143	0.987429	0.972348	0.729085	0.884465	0.854799	0.846266	0.727361	0.717169	0.698721	0.776931	0.809579	0.949327	0.872433	0.953934	0.880889	0.766776	0.850717	0.911684	0.838543
	450	1.00509	1.05568	0.957654	0.985845	0.953299	0.940357					0.993461	1.00495	1.02672	0.998119	1.01189	0.997608	0.747821	0.922004	0.901832	0.87486	0.768084	0.739617	0.67576	0.754125	0.832679	0.98623	0.876503	0.943217	0.935086	0.809411	0.993131	0.956769	0.881882
	500	1.008	0.948893	1.02635	1.00429	0.960157	0.909958					0.994583	1.02215	1.01691	0.987245	0.996588	0.991669	0.773164	0.917626	0.908606	0.856771	0.750475	0.75787	0.776885	0.751658	0.847119	0.946844	0.922831	0.950186	0.922789	0.825362	1.00822	0.95947	0.903998
	550	0.999978	0.972484	0.993299	1.00032	0.962853	0.96222					0.995998	1.00824	0.934651	0.999206	0.967007	1.00975	0.821931	0.958139	0.937619	0.944369	0.815675	0.822362	0.777175	0.794948	0.858136	0.973438	0.936468	1.01236	0.963614	0.832175	0.980368	0.976383	0.909503
	600	1.0323	1.03298	0.984908	0.986304	0.951701						0.987346	1.02631	1.04452	1.00962	1.01257	0.943198	0.870933	0.940714	0.953229	0.851452	0.858172	0.863342	0.826732	0.80881	0.868104	0.983007	0.954814	1.02829	0.930896	0.899303	0.923038	0.980457	0.940163
	650	1.01384	0.947482	0.99393	1.00414	0.962203						0.997624	1.01193	0.97446	0.977402	1.00384	0.972115	0.879107	1.01346	0.969032	0.929554	0.821723	0.856447	0.803295	0.760332	0.916037	0.998436	0.963418	0.956685	0.989065	0.92373	1.0345	0.986587	0.96893
	700	1.00965	0.998441	1.00644	0.986856	0.95575							1.02439	1.01482	0.988875	0.975688	0.990144	0.886732	0.996402	0.943823	0.930117	0.899463	0.868015		0.83728	0.91207	0.967399	0.962396	1.02661	0.969832	0.898261	0.959123	0.967009	0.970977
	750	1.01034	1.00984	1.01126	0.997361	0.963476							1.01083	0.961944	0.993185	0.934603	1.03338	0.929673	0.996375	0.995584	0.975942		0.950129		0.858317	0.933326	0.993257	0.94048	0.987021	0.930891	0.980312	0.967078	0.974588	0.974269
	t recovery (ms)	20.5274	18.5338	14.7415	17.5163	17.2056	22.918	20.6649	35.5094	26.9679	28.8357	20.1692	18.2496	16.0536	13.8969	17.3213	14.7505	300.111	154.293	190.57	224.332	308.508	318.111	354.162	338.963	242.423	82.2524	178.509	100.713	136.623	228.752	106.213	83.7295	190.56
	Fig. 5d (Itest/Iinitial)
	Interval (ms)	3D						g2																	GSG1L							CKAMP44
	5	0.0959763	0.083862	0.0438537	0.0349784	0.0480636	0.0376001	0.0363645	0.0533403	0.103176	0.0332818	0.0708863	0.0836681	0.08123	0.146197	0.156952	0.239622	0.0575835	0.0700745	0.166317	0.0795486	0.12515	0.0445823	0.0691678	0.0172735	0.0262963	0.0223325	0	0.0464096	0.0395262	0.0856712	0.00285326	0.0283669	0.0145695	0.0185023	0.0139742
	10	0.246167	0.332013	0.102023	0.136168	0.217147	0.180776	0.104675	0.169422	0.195537	0.059546	0.205111	0.200878	0.180934	0.236136	0.292331	0.36816	0.136176	0.184522	0.307775	0.223808	0.266992	0.129672	0.130061	0.0366431	0.0429593	0.0523213	0.0626387	0.0774732	0.0541752	0.146707	0.00929209	0.0194685	0.0382079	0.017609	0.043974
	15	0.46365	0.544917	0.265631	0.258708	0.435246	0.388613	0.212763	0.291154	0.2909	0.165474	0.383103	0.340086	0.291059	0.372874	0.340116	0.480555	0.273355	0.323314	0.466748	0.359122	0.423648	0.235491	0.207082	0.0691336	0.0692685	0.0751909	0.0789924	0.101878	0.0722513	0.217752	0.0146105	0.0408786	0.0456809	0.0259165	0.0934757
	20	0.555972	0.673568	0.392175	0.44169	0.556551	0.502261	0.335071	0.381783	0.406301	0.220277	0.522302	0.473871	0.379135	0.468766	0.437896	0.552079	0.385029	0.452083	0.539406	0.481125	0.534032	0.366832	0.35169	0.0835075	0.0859491	0.0872831	0.102574	0.152981	0.0877154	0.288869	0.0381632	0.0303682	0.0723176	0.0341395	0.16165
	25	0.687862	0.758099	0.502329	0.517779	0.686319	0.659344	0.434796	0.504188	0.504224	0.342393	0.608935	0.574775	0.455588	0.554891	0.520977	0.620775	0.499202	0.55551	0.623366	0.585559	0.627297	0.469808	0.413521	0.0864772	0.108722	0.112566	0.123536	0.178562	0.0994332	0.316411	0.0429988	0.028895	0.109573	0.0732273	0.233341
	30	0.764087	0.808594	0.625874	0.636787	0.774068	0.722743	0.504529	0.582128	0.516146	0.379708	0.701931	0.645079	0.574316	0.610931	0.601897	0.681165	0.568596	0.617579	0.657761	0.679364	0.68869	0.559211	0.495563	0.115987	0.134949	0.136444	0.153745	0.200597	0.150689	0.367456	0.0642347	0.0619553	0.135711	0.102938	0.265589
	35	0.790295	0.86905	0.72038	0.748043	0.813374	0.753303	0.576083	0.620917	0.573924	0.428136	0.725769	0.680653	0.620321	0.677274	0.659134	0.710157	0.617221	0.659052	0.725123	0.72376	0.739825	0.632466	0.565512	0.117854	0.147286	0.153574	0.188664	0.239041	0.147805	0.353157	0.0730178	0.0913251	0.18869	0.124969	0.304818
	40	0.855174	0.894689	0.777743	0.73559	0.882299	0.830929	0.63832	0.6796	0.65819	0.49548	0.768722	0.728474	0.675571	0.714948	0.724468	0.751756	0.686312	0.700303	0.748521	0.788104	0.769965	0.680292	0.584411	0.129741	0.163096	0.168494	0.201673	0.239802	0.136401	0.450055	0.0991711	0.097385	0.208174	0.13688	0.362703
	45	0.876509	0.926126	0.814133	0.804921	0.901534	0.873768	0.677595	0.710436	0.667551	0.578694	0.814944	0.776893	0.729224	0.764716	0.766699	0.782962	0.741289	0.753701	0.773301	0.808039	0.828818	0.727603	0.619141	0.153495	0.218318	0.174481	0.237961	0.279647	0.171189	0.424921	0.106001	0.136162	0.279581	0.187825	0.440517
	50	0.922345	0.927139	0.841475	0.870988	0.92283	0.905928	0.702751	0.73204	0.663612	0.557605	0.842415	0.81789	0.750768	0.78424	0.802645	0.802928	0.739236	0.78431	0.804563	0.850627	0.83059	0.748453	0.655859	0.168337	0.183203	0.203086	0.229355	0.298973	0.217574	0.501143	0.148126	0.121308	0.269203	0.201853	0.492889
	55	0.924735	0.942684	0.861785	0.841856	0.934042	0.915905	0.776807	0.792035	0.713305	0.612046	0.868758	0.807654	0.770019	0.804065	0.84984	0.825462	0.787157	0.83453	0.844438	0.879126	0.843146	0.801498	0.683751	0.179688	0.199089	0.215417	0.244272	0.307476	0.239831	0.426138	0.158543	0.153842	0.326655	0.174891	0.496287
	60	0.923085	0.953829	0.896326	0.856216	0.919099	0.915451	0.790113	0.793015	0.727786	0.679461	0.886496	0.825104	0.82201	0.841395	0.869006	0.847717	0.794821	0.845303	0.831466	0.861117	0.869133	0.822062	0.723846	0.21012	0.277068	0.221705	0.258406	0.328916	0.237726	0.460798	0.197484	0.171943	0.365486	0.191522	0.530429
	70	0.93901	0.972349	0.928468	0.889364	0.951983	0.932393	0.824866	0.82	0.689003	0.719056	0.904791	0.886043	0.848464	0.881999	0.864786	0.868798	0.847096	0.868071	0.839661	0.897153	0.900763	0.842214	0.777789	0.243059	0.221973	0.26817	0.288041	0.35216	0.280935	0.50242	0.271292	0.179869	0.41616	0.265951	0.557326
	90	0.969985	0.977465	0.976306	0.972609	0.984129	0.970424	0.906561	0.892198	0.764875	0.771651	0.950813	0.91301	0.914	0.893765	0.901679	0.905885	0.870335	0.918616	0.88737	0.93102	0.931152	0.881358	0.861483	0.266248	0.28481	0.292597	0.372645	0.43066	0.334331	0.547303	0.336565	0.255292	0.484184	0.379742	0.667632
	110	0.976777	0.993139	0.97526	0.948728	0.993136	0.995785	0.9549	0.917535	0.797788	0.844335	0.957571	0.94886	0.905526	0.95183	0.97029	0.922146	0.919717	0.93957	0.905916	0.955619	0.959774	0.933087	0.879909	0.332524	0.313073	0.330512	0.410815	0.475352	0.360765	0.633691	0.447811	0.329434	0.568189	0.385084	0.726237
	130	0.963581	0.989843	0.982467	0.93565	0.99106	0.973984	0.946882	0.932311	0.893007	0.950789	0.969072	0.943637	0.947937	0.942783	0.964198	0.932324	0.957656	0.954144	0.931388	0.970976	0.949038	0.941047	0.898086	0.373999	0.368377	0.405064	0.465386	0.513791	0.429269	0.62081	0.49212	0.400034	0.641569	0.458466	0.765611
	150	0.981232	1.00194	0.99215	0.990483	1.00296	0.968935	0.970306	0.954686	0.924975	0.921094	0.989206	0.966722	0.970559	0.966379	0.96828	0.939896	0.941407	0.967754	0.94413	0.960525	0.955402	0.973251	0.991398	0.427698	0.439782	0.443843	0.509328	0.56345	0.486575	0.647228	0.554123	0.470167	0.682153	0.54299	0.81545
	170	1.0002	0.989894	0.988759	1.0067	0.996062	0.991627	0.970204	0.974111	0.915962	0.935587	0.99154	0.96507	0.946748	0.967177	0.942461	0.962294	0.953387	0.983727	0.922756	0.980098	0.976686	0.965649	0.971154	0.434393	0.493966	0.480517	0.531122	0.605656	0.552076	0.670632	0.650746	0.493547	0.717873	0.561888	0.848507
	190	1.00008		0.988154	0.975775	1.01447	0.9913	0.997269	0.961447	0.906008	0.983329	0.988449	0.963741	0.960062	0.972947	0.962504	0.961051	0.995804	0.969029	0.944944	0.986553	0.987383	0.99657	0.927673	0.477912	0.479089	0.513963	0.562457	0.63752	0.571973	0.694063	0.683738	0.582183	0.785275	0.616977	0.908905
	210	1.01941		0.969124	0.944248	0.992796	0.989376	0.987249	0.948264	0.978352	0.940547	0.976535	0.990816	0.981918	0.988051	0.961252	0.963847	0.983043	0.979169	0.933072	0.976776	0.984492	0.979146	0.951062	0.516624	0.546823	0.539107	0.601123	0.638112	0.614868	0.718162	0.709708	0.631002	0.855138	0.725795	0.904556
	230	0.999339		1.00467	0.998596	1.00773	1.00508	0.979635	0.965767	0.985708	0.987993	1.00245	0.981183	0.997663	0.966622	1.00315	0.979868	0.981821	0.984015	0.971611	1.00239	0.986203	0.978554	0.934331	0.561098	0.613044	0.545475	0.609988	0.666708	0.656678	0.722604	0.740198	0.655192	0.841191	0.808177	0.909115
	250	0.984247		0.99629	0.960882	0.990708	1.01524	0.981248	1.00255	0.927349	0.839944	0.976674	0.979095	0.980926	0.993517	0.962838	0.963445	0.982302	0.990495	0.966377	0.984486	0.984445	0.970928	0.950028	0.557062	0.580152	0.614207	0.635211	0.691334	0.61328	0.696423	0.77289	0.7008	0.870547	0.753758	0.950311
	270	1.01782		0.992866	1.00825	0.972012	0.991337	1.00584	0.974713	0.938884	0.963693	0.981393	0.984456	0.970345	0.992956	1.00493	0.971117	0.9917	0.980714	0.982383	0.991164	0.994267	0.989708	0.953428	0.607263	0.619516	0.622681	0.665258	0.71725	0.693233	0.722408	0.82111	0.704025	0.874534	0.788973	0.967712
	300	1.03267		0.990014	1.03466	0.975918	0.998812	0.988176	0.96255	0.934508	0.960187	1.02217	0.995623	1.0095	0.979906	0.959118	1.00319	0.98224	0.970855	0.970593	1.00946	0.97501	1.029	0.948516	0.650893	0.719117	0.637737	0.699149		0.745377	0.783244	0.846331	0.785845	0.905428	0.82253	0.958753
	350	1.01982		0.991495	0.991325	1.02761	0.982949	0.971917	0.970522	0.938221	0.935588	0.995139	0.982467	0.995246	0.977033	0.98931	0.989331	1.00439	0.9989	0.962759	0.969363	0.998581	0.982984	0.959284		0.709338	0.672617	0.752455		0.766718	0.822561	0.869004	0.83948	0.901259	0.907828	0.964957
	400	0.987916		0.990484	0.980993	1.02333	1.01309	1.01247	0.97429	1.00923	0.99118	0.989306	1.00222	1.01266	0.996065	0.981977	0.987047	0.994386	0.985055	0.993246	1.00404	0.985062	0.9883	0.95667		0.763088	0.715534	0.801047		0.80211	0.799654	0.899588	0.871278	0.952325	0.856645	1.01004
	450	1.02508		0.991645	1.01849	0.979609	0.983129	0.994784	1.00108	0.952039	0.965727	0.993693	1.00595	0.994141	1.00335	1.00721	0.989347	0.973358	0.992277	0.984238	1.00435	0.993492	0.98918	0.978674		0.784011	0.73644	0.84662		0.815605	0.848822	0.937151	0.891455	0.958316	0.917262	0.980712
	500	0.970633		1.0037	0.987126	0.997777	0.998848	0.997052	0.957911	0.995643	0.959875	0.987465	0.985044	0.97417	0.984999	0.996597	0.984503	0.996921	0.997743	1.00384	1.00614	0.984625	0.997857	0.99013		0.799902	0.781654	0.877361		0.843277	0.837005	0.947693	0.926531	0.936501	0.91723	0.997808
	550	0.984246		0.993619	1.0232		0.992904	0.987543	1.02102	1.00836	1.03913	0.989636	0.998811	0.982725	0.996345	0.973878	0.997012	0.992335	0.992693	1.01446	1.02894	1.01428	1.00444	1.00847		0.917024	0.799133	0.862833		0.870386	0.93966	0.926861	0.938027	0.988701	0.954807	0.97612
	600	0.980035		1.01848	1.0069	0.990731	1.00607	1.01664	1.02402	0.967952	1.02679	0.995082	1.00535	0.983304	1.00235	0.997703	0.999767	1.00631	1.01504	1.01385	0.989557	0.99616	0.987396	1.00514		0.903693	0.842453	0.905024		0.849586	0.927402	0.937665	0.953597	0.957884	0.928126	0.996641
	650	0.948045		1.00582	1.02046	1.0079	1.0306	1.01707	0.991562	1.00634	0.991576	1.01182	1.00605	0.993222	1.00797	1.01515	0.986408	0.993262	0.996332	1.01786	1.00931	1.01889	1.00656	1.00507		0.912738	0.871437	0.935931		0.913136	0.827987	0.960314	0.93355	1.00185	1.04555	1.00694
	700	0.996115		1.0227	1.01694	1.00963	0.976844	1.00311	1.0243	0.969374	0.947925	1.00132	1.00548	0.996284	0.986788	1.0058	0.996029	1.01663	1.01219	1.02776	0.991405	1.00064	0.994004	0.995426		0.944664	0.869393	0.948639		0.949775	0.919735	0.991271	0.910266	1.00814	0.941809	0.998062
	750	1.01111		0.993195	0.996449	0.97502	1.01414	0.998733		0.984253	1.0554	1.01005	1.01223	0.988908	0.999719	0.991637	0.979786	0.992575	1.00802	0.999261	0.995922	1.00639	1.00835	1.03168		0.875639	0.932788	0.979767		0.887592	0.894629	0.997072	0.971694	0.99469	0.95975	1.03458
	t recovery (ms)	19.2314	14.7047	25.0772	25.2564	17.9832	20.2683	35.4061	32.6835	44.249	49.7948	23.6941	27.9453	33.2161	30.9991	31.0557	30.9793	32.3393	28.9916	28.7338	24.6868	24.993	31.8414	41.4931	291.683	277.72	314.432	240.842	225.016	204.893	213.009	163.759	209.274	118.86	175.207	77.3221
	Fig. 5f (Itest/Iinitial)
	Interval (ms)	E658K						g2							GSG1L								CKAMP44
	5	0.0739196	0.0759475	0.0327705	0.0537286	0.0628732	0.0597959	0.200407	0.162978	0.232961	0.191269	0.438997	0.352131	0.163151	0.0682874	0.163453	0.0587979	0.0688706	0.03744	0.0501168	0.11531	0.0931516	0.015506	0.0584423	0.0240438	0.0234912	0.0309129	0.0309262	0.0346037	0.0161392
	10	0.0651677	0.1433	0.0708522	0.0746187	0.130797	0.205161	0.355488	0.316096	0.308668	0.315291	0.561328	0.433251	0.316432	0.117826	0.251976	0.107851	0.13555	0.12052	0.131419	0.0826254	0.1124	0.0184165	0.0308278	0.0532544	0.0332579	0.0419469	0.0286365	0.027141	0.0238775
	15	0.100153	0.215642	0.161379	0.0935156	0.231124	0.311486	0.502864	0.434144	0.383657	0.42541	0.614897	0.491205	0.434605	0.202138	0.357616	0.17613	0.21882	0.194744	0.198093	0.128153	0.176339	0.019989	0.0347557	0.0992029	0.0254359	0.0302015	0.0236854	0.0561587	0.042639
	20	0.178724	0.311877	0.224988	0.187586	0.352514	0.373323	0.615913	0.409329	0.476464	0.515675	0.690695	0.589813	0.409764	0.332545	0.477026	0.24856	0.303157	0.265936	0.279038	0.196691	0.234519	0.0184486	0.0474466	0.15484	0.0229283	0.049082	0.0326412	0.0555193	0.0918739
	25	0.255774	0.438916	0.303745	0.264556	0.473022	0.460161	0.674667	0.481673	0.54687	0.611126	0.7031	0.631919	0.482185	0.41957	0.513477	0.314676	0.383548	0.351125	0.414528	0.240398	0.307935	0.0176781	0.0626993	0.207333	0.0509374	0.0335704	0.039815	0.0805068	0.110248
	30	0.316893	0.523323	0.316203	0.344806	0.497871	0.60099	0.744396	0.549232	0.596753	0.676515	0.732957	0.660927	0.549815	0.47227	0.606981	0.389397	0.470508	0.433547	0.446791	0.327355	0.334726	0.0296341	0.0771232	0.23605	0.0456747	0.0623511	0.0627115	0.0731803	0.155535
	35	0.3492	0.472589	0.40057	0.346174	0.558947	0.634633	0.813778	0.628075	0.64617	0.698691	0.775349	0.725799	0.628742	0.516042	0.664924	0.443685	0.529876	0.479641	0.550446	0.369431	0.396668	0.0425737	0.110989	0.283957	0.0528942	0.0588738	0.0542653	0.0935037	0.222353
	40	0.432016	0.635143	0.472754	0.470456	0.596177	0.628122	0.804093	0.850352	0.682287	0.746122	0.846743	0.739262	0.851255	0.579338	0.765853	0.516251	0.594886	0.521583	0.6045	0.392404	0.440605	0.0557335	0.137182	0.320398	0.0426968	0.0743052	0.07128	0.0974787	0.26112
	45	0.496551	0.580657	0.521932	0.518398	0.648061	0.735724	0.858943	0.744318	0.690381	0.781223	0.830305	0.762022	0.745109	0.625686	0.763294	0.53807	0.640606	0.547155	0.631898	0.424772	0.520748	0.052196	0.212305	0.359108	0.0651327	0.0876215	0.104103	0.106992	0.273278
	50	0.54634	0.600241	0.598851	0.47845	0.733678	0.697715	0.900178	0.821009	0.750682	0.811745	0.874061	0.792295	0.821881	0.70065	0.742654	0.586024	0.671642	0.602631	0.667936	0.498304	0.544872	0.0916012	0.183953	0.378116	0.0985767	0.108787	0.0865489	0.126384	0.317133
	55	0.608631	0.706748	0.626709	0.550293	0.75529	0.750962	0.896726	0.910475	0.726387	0.832212	0.84439	0.783493	0.911441	0.673088	0.756757	0.596394	0.727779	0.637469	0.721126	0.50105	0.60276	0.0999588	0.215412	0.419515	0.0744505	0.130196	0.136548	0.120251	0.35464
	60	0.688326	0.75854	0.629441	0.637155	0.747149	0.771987	0.890789	0.798849	0.813073	0.817429	0.895699	0.803147	0.799697	0.720618	0.792781	0.607168	0.774997	0.671539	0.776945	0.49721	0.580401	0.125217	0.25119	0.450922	0.100973	0.113651	0.136213	0.162029	0.399567
	70	0.704866	0.75305	0.705872	0.615762	0.717844	0.813464	0.932055	0.861722	0.797085	0.851051	0.870442	0.821213	0.862636	0.781202	0.816799		0.783937		0.791723	0.624015	0.662074	0.154727	0.278909	0.486565	0.13608	0.179031	0.150884	0.188601	0.443056
	90	0.753742	0.801727	0.758893	0.755189	0.844848	0.8626	0.968918	1.0177	0.82933	0.893233	0.965908	0.871532	1.01878	0.852405	0.914478		0.84667		0.860462	0.665349	0.788647	0.246307	0.409072	0.561712	0.185257	0.260167	0.235145	0.295	0.559747
	110	0.818394	0.831193	0.945206	0.77585	0.915677	0.921126	0.959132	0.810361	0.861977	0.912066	0.963123	0.91213	0.811221	0.852467	0.940704		0.906226		0.865516	0.663379	0.760257	0.333694	0.459722	0.648004	0.298521	0.281359	0.321405	0.235013	0.616216
	130	0.832241	0.792972	0.94412	0.838436	0.956576	0.94961	0.971674	0.919527	0.919452	0.929831	0.955424	0.867201	0.920503	0.835978	0.905109		0.906541		0.896804	0.699658	0.825331	0.396672	0.544429	0.689718	0.335409	0.355392	0.369721	0.411108	0.688609
	150	1.00922	0.897361	0.879791	0.941626	0.923021	0.955694	0.991161	0.984664	0.935353	0.937791	0.95853	0.902488	0.985709	0.952339	0.910388		0.930651		0.871028	0.711357	0.825447	0.423565	0.590568	0.743313	0.407626	0.491685	0.429062	0.503547	0.681645
	170	0.929437	0.917252	0.9002	0.885215	0.951105	0.9269	1.01364	0.964613	0.894679	0.912831	1.0609	0.916209	0.965637	0.936742	0.877484		0.93558		0.962006	0.746171	0.777314	0.506247	0.685838	0.782958	0.482598	0.488641	0.527676	0.571383	0.722601
	190	1.04614	1.02334	0.907589	1.04015	0.992788	1.01365	0.987056	0.816935	0.966299	0.943961	0.945776	0.911971	0.817802	0.96798	1.00157		0.951431		0.932307	0.765347	0.827197	0.588687	0.664706	0.786605	0.557491	0.522261	0.545979	0.571399	0.790245
	210	1.0093	0.90296		0.902095	0.991198	0.926658	0.985604	1.03719	0.933292	0.955773	1.0442	0.948743	1.0383	0.993006	1.04895		0.96694		0.975867	0.820654	0.903849	0.598309	0.719702	0.835558	0.573444	0.527385	0.613237	0.598313	0.80081
	230	0.912491	1.00047		0.968247	0.990881	0.993109	0.979187	0.893163	1.01393	0.959066	0.99059	0.937213	0.894111	0.954525	1.02123		1.00836		0.913944	0.798326	0.859963	0.64938	0.781549	0.85871	0.552786	0.631314	0.643166	0.640754	0.832162
	250	1	1.05159		0.891719	0.967631	0.936855	1.00319	0.924283	1.03511	0.92754	0.955607	0.950667	0.925264	0.953688	1.03922		0.988467		0.955366		0.862111	0.679244	0.824952	0.856964	0.610587	0.6524	0.646534	0.719464	0.828614
	270	1	0.966717		0.97183	0.937055	0.969379	0.971786	0.932601	1.03209	0.954449	0.948642	0.98516	0.933591	0.968972	0.934503		0.962476		1.01776		0.771652	0.80865	0.844225	0.865966	0.748535	0.800465	0.641891	0.758784	0.833411
	300	1.01496	0.92764		0.949308	1.05268	0.99165	1.01456	0.952057	0.971592	0.977242	1.01944	0.968826	0.953068	0.927381	0.904606				0.938828	0.86331	0.934698	0.825605	0.893244	0.885074	0.693614	0.761025	0.817992	0.760004	0.948015
	350	0.949691	1.01359		1.04019	1.04052	0.991596	0.980894	1.0272	1.0027		0.959471	0.965656	1.02829	0.982894	1.03623				0.970395	0.826191	0.870825	0.792495	0.917033	0.918032	0.760865	0.774816	0.847352	0.766462	0.986941
	400	1.08567	0.978471		1.09049	0.9403	0.948819	0.968607	1.06824	0.987006		1.01338	0.970241	1.06937	0.983491	0.894974				0.964804	0.839425	0.855235	0.858488	0.9294	0.942431	0.838339	0.887334	1.01506	0.901141	0.989173
	450	1.04837	1.04676		1.0271	1.02864	1.01202	1.01607	0.948978	0.968827		1.00678	0.972923	0.949986	0.95576	0.939313				0.97496	0.914738	0.876436	0.933617	0.901452	0.938312	0.877159	0.941478	0.859875	0.984757	0.984341
	500	1.08965	1.11672		1.02025	1.0219	0.95415	0.988235	1.03711	0.983234		0.927744	0.973535	1.03821	0.987796	0.905786				1.03864	0.923851	1.00553	0.94736	0.927983	0.970045	0.923284	0.946317	1.0156	0.845954	0.972981
	550	1.04967	1.07444		0.884096	0.964598	1.03941	0.998551	0.971514	0.97296		1.01814	0.977622	0.972546	0.984622	0.918764				0.977574	0.900427	1.06844	0.929582	0.967922	0.976059	0.983129	0.911677	0.849338	0.835511	0.994386
	600	1.06775	0.864691		1.06412	0.938751	0.964948	0.995243	1.06375	0.982089		1.00895	0.992421	1.06488	1.06704	1.07662				0.978862	0.899241	0.939466	0.927849	0.959855	1.02088	0.860682	0.954716	0.952103	0.882206	1.01656
	650	0.861458	1.08782		0.921027	0.980622	1.00211	0.980419	1.07194	0.991572		1.03188	0.98096	1.07308	0.986572	0.966728				1.04985	0.909763	0.834827	0.942699	0.915986	0.975607	0.9307	1.0075	0.895606	0.938621	0.986092
	700	0.876767	1.05589		1.01509	0.980627	1.04154	0.994752	0.967377	0.992759		0.939753	0.962451	0.968404	0.945303	1.07108				1.07995	0.908707	0.825323	0.905163	0.967831	0.993675	0.927136	1.04329	1.00251	1.07317	0.987164
	750	0.817748	0.989036		0.966054	0.981124	0.932162	1.018	0.972046	0.973314		0.992298	0.986359	0.973078	1.04858	1.10966				0.996296	0.980795	0.971246	1.01951	0.94433	0.962661	0.998356	0.835653	0.933692		0.995489
	t recovery (ms)	55.8981	49.9546	50.4621	51.415	39.3211	34.9818	22.0245	30.7482	42.7415	26.3019	32.5897	38.6088	30.7482	42.5874	33.6885	51.3086	39.6551	47.0487	40.4246	75.5989	54.0661	203.015	147.695	101.328	233.895	216.515	211.155	212.291	115.02

## Sheet: Fig. 6
Perozzo et al; Source Data Fig. 6
	Fig. 6b, steady-state/peak (%)						Fig. 6c, t desensitization fast (ms)
	co-exp	WT	A1 3D	A2 3D	All 3D		co-exp	WT	A1 3D	A2 3D	All 3D
	12.1559	30.0843	32.1273	11.0172	4.8128		5.97541	10.4087	7.39065	5.41899	4.24359
	15.3577	24.873	28.9435	17.0678	4.80683		6.73194	9.1433	7.62999	5.7774	4.27869
	17.4025	23.1556	15.6551	15.4875	7.35724		6.98144	6.61957	6.34909	4.67441	4.9229
	21.1891	16.0748	28.2623	16.2369	7.72739		6.8018	5.79613	7.232	4.06145	4.40155
	10.4186	21.3192	18.7159	17.6085	6.76941		7.37548	6.45353	5.95042	5.3838	4.70931
	21.0059	28.648	28.8133	8.37767	4.27392			7.95099	7.59319	5.07585	3.03811
	31.4948		18.5163	10.6833	5.93671				5.60451	4.37755	4.05596
			24.0788	12.9051	3.38345				7.39337	5.89559	3.08948
			24.1212	12.3125					7.47557	3.6842
			34.2593						8.76599
	Pairwise comparison co-exp v WT:						Pairwise comparison co-exp v WT:
	t(11) = -1.610, p = 0.136						t(9) = -1.153, p = 0.279
	One-way ANOVA for 3D mutation:						One-way ANOVA for 3D mutation:
	F(3,29) = 35.79, p < 0.001						F(3,29) = 21.36, p < 0.001
	Post-hoc Tukey's HSD:						Post-hoc Tukey's HSD:
		WT v A1 3D	p = 0.939					WT v A1 3D	p = 0.696
		WT v A2 3D	p < 0.001					WT v A2 3D	p < 0.001
		WT v All 3D	p < 0.001					WT v All 3D	p < 0.001
		A1 3D v A2 3D	p < 0.001					A1 3D v A2 3D	p < 0.001
		A1 3D v All 3D	p < 0.001					A1 3D v All 3D	p < 0.001
		A2 3D v All 3D	p = 0.006					A2 3D v All 3D	p = 0.371

## Sheet: Fig. 7
Perozzo et al; Source Data Fig. 7
	Fig. 7a1 (Itest/Iinitial)
	Interval (ms)	A1 + A2						A1 + A2 + GSG1L
	5	0.032378	0.0342567	0.0686592	0.0342881	0.0214908	0.0747429	0.0718783	0.0792651	0.0533843	0.0862499	0.0490297
	10	0.0824785	0.101347	0.0980336	0.0716144	0.03042	0.0924709	0.119636	0.075323	0.0600371	0.126004	0.0719739
	15	0.121854	0.159231	0.139633	0.130892	0.0630995	0.14904	0.0983255	0.109078	0.055713	0.132722	0.143293
	20	0.192268	0.249089	0.168881	0.202073	0.187812	0.184664	0.110307	0.129788	0.0732345	0.188062	0.192726
	25	0.299114	0.293727	0.218727	0.263258	0.212119	0.352329	0.146023	0.135198	0.1134	0.17361	0.234227
	30	0.304744	0.390938	0.283262	0.315554	0.262488	0.366427	0.181507	0.155677	0.109875	0.252443	0.259694
	35	0.385159	0.435572	0.312393	0.347902	0.324893	0.447063	0.249468	0.16513	0.152078	0.225064	0.290252
	40	0.427671	0.511626	0.35418	0.390347	0.375746	0.52825	0.218716	0.211475	0.0931471	0.223294	0.324632
	45	0.488392	0.559016	0.384098	0.450838	0.438057	0.601137	0.241938	0.22932	0.130875	0.221615	0.336131
	50	0.573378	0.600068	0.428621	0.468298	0.427351	0.578293	0.231734	0.232622	0.152539	0.27532	0.348576
	55	0.60217	0.61826	0.454484	0.487862	0.519569	0.624457	0.298948	0.268781	0.144548	0.244668	0.39547
	60	0.605017	0.659935	0.473487	0.49007	0.4886	0.681886		0.282033	0.135441	0.28782	0.385096
	70	0.688654	0.714451	0.451905	0.620288	0.546259	0.794414	0.326122	0.241173	0.133553	0.277469	0.389654
	90	0.704573	0.799226	0.528134	0.657163	0.605927	0.865603	0.335591	0.264553	0.1598	0.425883	0.446984
	110	0.824446	0.836676	0.583545	0.74743	0.666469	0.811449	0.310824	0.292737	0.177522	0.443609	0.480371
	130	0.857097	0.848136	0.673306	0.740909	0.715578	0.898907	0.367063	0.300867	0.201158	0.393489	0.504584
	150	0.878595	0.86639	0.734526	0.791465	0.737509	0.963273	0.381649	0.324199	0.236822	0.343163	0.522822
	170	0.886771	0.879931	0.701704	0.798266	0.795426	0.93019	0.42496	0.399306	0.282852	0.463044	0.540468
	190	0.890043	0.912911	0.741375	0.812191	0.795842	0.881808	0.509144	0.413708	0.240491	0.443844	0.594009
	210	0.889325	0.954797	0.775389	0.857633	0.808042	1.02803	0.476484	0.420753	0.266801	0.439736	0.636876
	230	0.862556	0.916532	0.71683	0.805627	0.854372	1.06972	0.484512	0.39252	0.262392	0.558675	0.646332
	250	0.906067	0.965466	0.824477	0.818761	0.856625	0.880676	0.446927	0.454423	0.318588	0.530825	0.643174
	270	0.959079	0.929177	0.79483	0.918548	0.876286	0.850075	0.481751	0.521772	0.314654	0.531792	0.640259
	300	0.960185	0.957233	0.786806		0.882966	1.007	0.574053	0.546556	0.382586	0.49647	0.602922
	350	0.951307	0.97221	0.767041		0.882149	0.879147	0.57013	0.557074	0.426987	0.49485	0.766774
	400	1.01348	1.00271	0.882258		0.900408	0.968866	0.625791	0.588376	0.497746	0.658484	0.723489
	450	1.00756	0.957189	0.877383		0.890629	1.01456	0.634689	0.576256	0.534704	0.590543	0.78018
	500	0.969574	0.953152	0.871741		0.865464	1.03007	0.68707	0.690553	0.466976	0.615905	0.799482
	550	1.02234	0.957917	0.880443		0.992848	0.923506	0.800191	0.642147	0.561929	0.654469	0.845588
	600	1.00749	0.975062	0.86464		0.941296	0.909211	0.739361	0.829617	0.569546	0.757348	0.857772
	650	1.00248	0.976905	0.936785		0.886596	1.00239	0.827884	0.913409	0.605828	0.743239	0.86243
	700	0.994937	0.970338	0.889266		0.957774	0.95192	0.781555	0.804069	0.662067	0.901873	0.932418
	750	1.00071	0.959263	0.890206		0.962143		0.833949	0.766088	0.613236		0.948472
	t recovery (ms)	59.5793	49.5734	94.162	59.342	75.0061	45.7187	419.586	441.716	753.315	484.789	257.767
	Fig. 7b1-d1 (Itest/Iinitial)
	Interval (ms)	A1 EK + A2 EK									A1 EK + A2 + GSG1L							A1 + A2 EK + GSG1L							A1 EK + A2 EK + GSG1L
	5	0.0701749	0.0307019	0.0385198	0	0.0245098	0.0350084	0.0267517	0.0206185	0.0115056	0	0.0316932	0.0406171	0.0417803	0.0403733	0	0.017104	0.0313168	0.0991526	0.0515585	0.048147	0.109349	0.030758	0.0431595	0.0363981	0.0397659	0.064922	0	0.0827905	0.0584314	0	0.0574257	0.0252835
	10	0.0905452	0.0326354	0.0569837	0.0560007	0.0489809	0.0579747	0.0394164	0.0727788	0.058343	0.0185168	0.045877	0.0593411	0.0452832	0.0537244	0	0.0104298	0.0818546	0.114368	0.0593541	0.0616706	0.143303	0.0421685	0.0674564	0.0690795	0.0633303	0.0886249	0.0380012	0.109088	0.137546	0	0.104525	0.0673617
	15	0.134939	0.0569774	0.0958406	0.0710721	0.0850426	0.0835626	0.0785456	0.0827867	0.07086	0.0399042	0.0440408	0.0540638	0.0674173	0.0639429	0.0484233	0.0225251	0.106622	0.19401	0.0523942	0.0490702	0.161555	0.0706889	0.0878657	0.105312	0.0585053	0.126353	0.0725679	0.123851	0.127078	0.0240745	0.148885	0.109394
	20	0.177722	0.0769851	0.137843	0.111467	0.150574	0.101222	0.119392	0.120647	0.122873	0.0391948	0.0575257	0.100242	0.0820017	0.0762207	0.0672974	0.0364009	0.150965	0.215598	0.128659	0.0961548	0.171001	0.0794146	0.0783905	0.115795	0.123179	0.113693	0.0927814	0.144717	0.113563	0.082523	0.17403	0.111384
	25	0.260482	0.152838	0.200225	0.123814	0.206173	0.156935	0.194092	0.171496	0.159231	0.0462676	0.0768659	0.141979	0.092705	0.107957	0.0773402	0.0580866	0.185782	0.245608	0.104987	0.113515	0.259286	0.108075	0.0723648	0.147621	0.132373	0.0921997	0.122862	0.17848	0.234683	0.110196	0.162926	0.11352
	30	0.25567	0.169454	0.302535	0.19607	0.260925	0.206739	0.232561	0.200681	0.212316	0.0827194	0.0922899	0.125437	0.172539	0.0972991	0.107258	0.100511	0.180374	0.261723	0.140744	0.13411	0.324208	0.1265	0.110578	0.172907	0.138924	0.183172	0.157862	0.209993	0.347513	0.157206	0.301834	0.157719
	35	0.360654	0.207337	0.30337	0.233822	0.330484	0.26209	0.300331	0.251416	0.263768	0.0930148	0.124759	0.143255	0.190183	0.168393	0.102767	0.0947805	0.181419	0.365171	0.189278	0.154241	0.338692	0.169249	0.112244	0.235941	0.176942	0.291684	0.282812	0.255235	0.325492	0.192164	0.274298	0.145172
	40	0.378527	0.230148	0.326528	0.334211	0.379206	0.284918	0.375842	0.27635	0.293746	0.0884451	0.110761	0.192953	0.241018	0.116194	0.117771	0.0801462	0.273767	0.31691	0.220402	0.172954	0.339624	0.20395	0.110868	0.214557	0.185794	0.166742	0.339734	0.322751	0.330667	0.204427	0.257873	0.171063
	45	0.375612	0.305765	0.411308	0.311571	0.433993	0.318165	0.420579	0.328614	0.340774	0.118946	0.139161	0.230938	0.0925914	0.148324	0.154682	0.140538	0.370521	0.318049	0.21585	0.207455	0.383454	0.222486	0.15857	0.287166	0.207033	0.293528	0.366016	0.345699	0.405314	0.185213	0.363963	0.248006
	50	0.47507	0.318767	0.460702	0.325162	0.460899	0.397743	0.417658	0.381502	0.369119	0.134393	0.162725	0.21946	0.173469	0.11457	0.176558	0.103677	0.348075	0.365094	0.262585	0.233765	0.414805	0.255418	0.142806	0.310229	0.248976	0.237967	0.486739	0.381457	0.51645	0.248381	0.406406	0.253404
	55	0.529843	0.364447	0.526845	0.427901	0.506789	0.401426	0.457799	0.373683	0.423098	0.146071	0.174207	0.284521	0.163795	0.185045	0.18856	0.140837	0.326469	0.356628	0.244637	0.24453	0.479941	0.282294	0.161969	0.335233	0.258312	0.36509	0.354199	0.389197	0.444662	0.334861	0.356651	0.263784
	60	0.516217	0.402155	0.551835	0.362291	0.545205	0.436892	0.49291	0.406591	0.435534	0.155365	0.18401	0.270782	0.175443	0.15482	0.264781	0.139077	0.372415	0.470609	0.287103	0.260514	0.455806	0.294916	0.181917	0.34802	0.341588	0.376066	0.404604	0.409639	0.462286	0.326377	0.476459	0.356896
	70	0.607969	0.454898	0.576662	0.483275	0.595079	0.502613	0.552991	0.463489	0.496372	0.192974	0.212647	0.344934	0.190427	0.161515	0.252942	0.160143	0.400625	0.449341	0.402326	0.301841	0.556764	0.320677	0.236765	0.4429	0.333093	0.388404	0.445961	0.483199	0.718835	0.389372	0.466826	0.305078
	90	0.66892	0.459546	0.639738	0.538857	0.705702	0.598595	0.649856	0.548178	0.559254	0.238423	0.280842	0.406083	0.257648	0.243231	0.34009	0.223855	0.447058	0.483443	0.436977	0.362754	0.610518	0.433091	0.226385	0.500776	0.47377	0.462383	0.565538	0.551613	0.526485	0.346192	0.709766	0.387471
	110	0.628387	0.61556	0.63281	0.573747	0.767755	0.682127	0.681402	0.653094	0.634463	0.304111	0.378916	0.526695	0.275074	0.188478	0.361473	0.264471	0.476438	0.571401	0.395402	0.400317	0.621041	0.485298	0.284347	0.484208	0.43764	0.601614	0.607637	0.751394	0.710457	0.41754	0.632511	0.486006
	130	0.822599	0.580532	0.718878	0.657925	0.838915	0.705681	0.744685	0.648806	0.700736	0.356454	0.347218	0.526987	0.304481	0.239584	0.392617	0.309182	0.590102	0.64094	0.458411	0.460208	0.680544	0.535326	0.335633	0.629072	0.512969	0.55522	0.603457	0.63425	0.562709	0.526829	0.733815	0.553093
	150	0.818081	0.642443	0.759097	0.670578	0.838603	0.742481	0.765069	0.766309	0.702358	0.407668	0.467765	0.4938	0.333425	0.396265	0.42967	0.324352	0.657218	0.633599	0.447776	0.502547	0.700878	0.593292	0.348373	0.723862	0.661209	0.472575	0.817973	0.738792	0.630085		0.790909	0.623966
	170	0.832957	0.616914	0.833491	0.750354	0.882093	0.743844	0.757463	0.785453	0.737849	0.42858	0.441852	0.582443	0.465598	0.398994	0.488748	0.379606	0.684264	0.723274	0.49977	0.529296	0.707589	0.635087	0.41494	0.694074	0.612194	0.643145	0.789555	0.755527		0.659208	0.757876	0.7528
	190	0.885663	0.688355	0.829723	0.740214	0.877519	0.823298	0.856372	0.788925	0.778853	0.461916	0.514771	0.609505	0.38897	0.366072	0.523665	0.446525	0.611081	0.584178	0.519308	0.535927	0.774254	0.678025	0.42671	0.732571	0.649042	0.588268	0.882073	0.732047	0.817041	0.748841	0.806925	0.71328
	210	0.924848	0.802869	0.831821	0.882881	0.948388	0.833306	0.859	0.876135	0.788687	0.482454	0.541787	0.657118	0.506694	0.393891	0.484845	0.404267	0.723845	0.672053	0.561492	0.588231	0.748832	0.718193	0.455694	0.760872	0.659841	0.72318	0.717603	0.808862	0.643013	0.677463	0.867474	0.718268
	230	0.879792	0.760276	0.846436	0.837447	0.920838	0.833405	0.841086	0.811207	0.803541	0.46598	0.59038	0.70603	0.530839	0.386136	0.700283	0.481792	0.683439	0.666968	0.636986	0.61787	0.797282	0.711355	0.567068	0.840511	0.76153	0.768648	0.775439	0.864867	0.862974	0.917081	0.823059	0.7969
	250	0.871122	0.834457	0.83957	0.78465	0.906506	0.910165	0.870384	0.868363	0.835946	0.514199	0.567511	0.747613	0.505475	0.458819	0.635513	0.528767	0.715042	0.833635	0.569553	0.630004	0.827988	0.73109	0.477199	0.820194	0.74293	0.782975	0.790211	0.819501	0.941027	0.807432	0.854662	0.799919
	270	0.857999	0.899162	0.830859	0.863644	0.944682		0.911834	0.815658	0.806553	0.54892	0.556443	0.774392	0.48877	0.449345	0.672571	0.529982	0.809221	0.767726	0.621761	0.657588	0.843364	0.779964	0.523762	0.834452	0.822688	0.890415	0.89258	0.850139	0.716165	0.655585	0.884327	0.808553
	300	0.96377	0.881533	1.03125	0.80907	0.931028	0.928216	0.884755	0.896984	0.836398	0.578613	0.662909	0.761023	0.657331	0.516937		0.555133	0.759084	0.769412	0.631621	0.671939	0.893889	0.783936	0.657929	0.76151	0.743197	0.817735	0.807011	0.931579	0.744808	0.7311	0.988827	0.70907
	350	0.921844	0.902718	0.842244	0.884815	0.951673	0.958231	0.900838	0.92459	0.889709	0.597165	0.724832	0.791233	0.645669	0.556395		0.603255	0.711467	0.759298	0.690393	0.736942	0.892991	0.860123	0.698751	0.842574	0.785527	0.782085	0.846045	1.01876		0.974642	0.918498	0.945245
	400	0.975692	0.950642	0.827984	0.859458	0.960228	0.91929	0.901182	0.876857	0.873573	0.729287	0.766327	0.854108	0.674049	0.641408		0.655725	0.780294	0.790757	0.643573	0.768966	0.922982	0.858335	0.636968	0.827694	0.859424	0.904096	0.869929	1.00602	0.737279	1.01128	0.862581	0.769316
	450	0.880057	0.879965	0.912057	0.822044	0.961857	0.965565	0.931591	0.927737	0.890645	0.76003	0.752683	0.840016	0.721028	0.547911		0.685996	0.834644	0.871455	0.851205	0.779052	0.887538	0.878984	0.700998	0.856331	0.933943	0.949288	0.933321	0.839157	1.01439	0.788009	1.03814	0.831032
	500	0.982396	0.731581	0.892804	0.894523	0.967211	0.922844	0.941105	0.899228	0.959297	0.770168	0.806198	0.880111	0.677772	0.656319		0.677987	0.797412	0.860333	0.774169	0.841495	0.946603	0.896985	0.718753	0.79936	0.886242	0.867194	0.924681	0.937978	1.01207	0.870332	0.943628	0.973808
	550	0.892086	0.908398	0.875368	0.974778	0.958116	0.910021	0.913059	0.897266	0.990704	0.768212	0.816332	0.871558	0.630142	0.633117		0.709016	0.944254	0.932951	0.82464	0.82094	0.850176	0.927787	0.649482	0.898188	0.884031	0.850388	1.21811	0.930591	0.754658	0.963693	0.935655	0.946863
	600	0.916634	1.02487	0.952067	0.856816	0.972758	0.893974	0.990974	0.948788	0.974712	0.792143	0.770837	0.870285	0.792062	0.699935		0.726599	0.874984	0.937283	0.763943	0.852444	0.89151	0.941565	0.792774	0.90977	0.914366	0.968839	0.861861	0.920232	0.891431		0.863181	0.888483
	650	0.865372	0.940564	1.07927	0.987602	0.984182	0.983831	0.993638	0.922906	0.946059	0.773955	0.814175	0.901379	0.74641	0.741109		0.74783	0.958708	0.877884	0.730484	0.867387	0.953311	0.945936	0.781463	0.841982	0.887345	1.10593	1.02172	0.991309	1.04849	0.919494	0.920106	0.973409
	700	0.911458	0.897699	0.909389	0.989116	0.979173	0.893222	0.904126	0.970656	0.943614	0.851753	0.854705	0.97933	0.905417			0.817533	0.932334	0.836792	0.891628	0.879877	0.936012	0.932033	0.787846	1.0348	0.942839	1.00436		0.992649	1.29855	0.917432	0.946509	0.976223
	750	0.802025	1.00861	0.974971	1.00152	0.99015	0.986927	0.977275	0.985267	0.96234	0.851146		0.878828	0.762774			0.898422	0.926244	0.833486	0.872099	0.911211	0.954333	0.964455	0.87089	0.864276	0.953759			0.961965
	t recovery (ms)	65.0278	121.4	73.1759	101.261	66.7913	89.3963	76.8598	95.3367	98.1618	342.669	299.321	204.321	395.566	488.577	246.806	390.585	225.834	263.092	332.554	290.74	177.961	200.219	381.837	108.095	151.29	169.841	120.558	120.736	124.605	139.792	89.8174	143.125
		Fig. 7a2		Fig. 7b2		Fig. 7c2		Fig. 7d2
		SS/Pk (%)	KA ratio (%)	SS/Pk (%)	KA ratio (%)	SS/Pk (%)	KA ratio (%)	SS/Pk (%)	KA ratio (%)
		2.44269	11.6126	0.639189	12.332	1.2163	8.52401	2.42418	9.04262
		1.81525	12.6711	1.6772	9.56712	3.92053	11.462	3.1277	10.6365
		3.07638	20.5762	3.64146	8.0251	3.90296	11.2622	4.50444	11.8304
		4.37117	15.1975	2.24229	21.4716	5.58759	13.0504	4.33621	16.3515
		1.91	17.1787	3.18278	21.8361	1.77609	10.1685	1.24788	7.60257
		2.04577	13.7369	2.6486	13.7657	1.7901	11.1565	3.64009	11.7773
		1.95836		0.316497	9.7531			2.56274	8.90957
				1.68237	8.65751

## Sheet: Supp. Fig. 3
Perozzo et al; Source Data Supp. Fig. 3
Please note that A2 (wildtype) data is presented in Fig. 3
	Fig. S3b, steady-state/peak (%)						Fig. S3c, t desensitization fast (ms)
	EK	g2	g7	GSG1L	C44		EK	g2	g7	GSG1L	C44
	0.956722	11.8601	7.60177	0.81118	0.0816851		6.31874	9.69195	7.53673	7.80099	5.03863
	1.93885	22.9712	3.29646	3.40818	0.658365		7.14839	12.6175	9.06588	6.94325	4.68234
	0.753653	11.0013	6.94017	6.25034	0.0877726		5.38693	10.3948	7.45925	11.0846	3.47724
	0.688544	13.907	4.56145	2.89498	0.72337		6.33664	10.8648	7.0134	7.86873	4.25796
	1.1698	17.6245	7.03352	3.91107	0.078464		6.40209	9.33921	5.84659	8.71183	4.92707
	1.13543	8.92182	2.59356	2.40496	0.207679		6.16898	8.37339	7.92563	6.11303	4.55801
	0.87266	17.2427	2.15071	0.82387	0.29483		6.41654	9.59841	7.82946	6.53688	4.51604
	0.961323	16.6792		3.34993	0.699668		6.04147	7.9286		5.72733	5.56995
	2.06896	9.38683		2.22638			7.74255	8.06965		6.54417
	1.2315	11.2918		2.40386			6.00416	8.97436		7.60914
	1.57402	10.2644					6.08556	9.92104
	1.20491	12.976					6.88579	10.0196
		19.4047						13.615
		14.2288						12.3416
		49.55						16.5551
		41.0588						17.5202
		21.7092						14.8433
	Pairwise comparisons A2 (WT) v EK:						Pairwise comparisons A2 (WT) v EK:
	alone	U(20,12) = 138, p = 0.501					alone	t(30) = 3.498, p = 0.002
	g2	U(23,17) = 262, p = 0.071					g2	t(37) = 0.542, p = 0.591
	g7	U(11,7) = 43, p = 0.724					g7	U(11,7) = 66, p = 0.011
	GSG1L	t(23) = -1.474, p = 0.154					GSG1L	t(23) = 0.674, p = 0.507
	C44	U(11,8) = 50, p = 0.657					C44	t(17) = 0.417, p = 0.682
							Kruskal-Wallis ANOVA for EK mutation:
							H(4) = 42.20, p < 0.001
							†MWU test Bonferroni-Holm corrected p-value:
							EK v EK g2	U(12,17) = 204, p < 0.001
							EK v EK g7	U(12,7) = 69, p = 0.066
							EK v EK GSG1L	U(12,10) = 92, p = 0.072
							EK v EK C44	U(12,8) = 95, p < 0.001
	Fig. S3e, t deactivation fast (ms)
	A2	EK		A2+GSG1L	EK+GSG1L
	0.64008	0.57471		0.87395	0.85268
	0.50244	0.61992		1.13332	1.23519
	0.54937	0.54241		1.49874	1.31413
	0.79407	0.82118		1.11969	1.09184
	0.70533	0.91294		1.0887	1.09581
	0.69263	0.68191		0.97466	0.89685
	0.73371	0.71153		0.87088	0.67099
	0.70655	0.70118		1.05949	1.01242
	0.67886			1.23053
	0.63244
	Pairwise comparisons A2 (WT) v EK:
	alone	t(16) = -0.650, p = 0.525
	GSG1L	t(15) = 0.749, p = 0.466

## Sheet: Supp. Fig. 5
Perozzo et al; Source Data Supp. Fig. 5
	Fig. S5b, steady-state/peak (%)				Fig. S5c, t desensitization fast (ms)
	A1/g2	A1 3D/g2			A1/g2	A1 3D/g2
	11.9315	1.32783			6.24927	2.28396
	12.7344	0.877948			8.0675	1.71565
	12.9528	2.33574			7.02348	2.47651
	13.9188	6.98006			7.77671	4.74777
	6.7931	3.29384			4.42435	3.57403
	20.9195	1.45338			10.0859	1.97133
		1.6625				2.40058
		1.245				1.70837
	Pairwise comparison:				Pairwise comparison:
	U(6,8) = 47, p = 0.001				t(12) = 5.897, p < 0.001

## Sheet: Supp. Fig. 6
Perozzo et al; Source Data Supp. Fig. 6
Please note that co-exp GSG1L data is also presented in Fig. 7a2
	Fig. S6b, steady-state/peak (%)						Fig. S6c, KA ratio (%)
	none	on A1	on A2	all 4	co-exp		none	on A1	on A2	all 4	co-exp
	0.849269	13.5817	2.11636	14.1113	2.44269		0	6.52196	6.79133	11.7534	11.6126
	1.20734	2.25711	2.30647	22.4953	1.81525		0.54615	9.66107	6.97584	13.3354	12.6711
	0.0195158	1.74968	4.65339	9.17228	3.07638		1.72405	4.91169	6.87424	13.3752	20.5762
	1.40875	3.49339	6.98387	16.3791	4.37117		1.37839	9.62229	6.07054	8.20523	15.1975
	1.23961	4.646	5.19905	12.2241	1.91		1.0393	5.5485		14.9909	17.1787
		1.66673	5.64224	10.842	2.04577			6.99395		22.4643	13.7369
		5.01488	3.41969	20.0338	1.95836					13.1548
		3.43544	3.02621	23.0662						11.4593
		3.54438	5.13897	7.08929						16.0379
		2.41779	0.393524	18.5259						16.4933
		1.12272	1.0873	22.6993						18.6403
		2.6778		16.1696
				9.01289
				10.8139
				19.6647
				19.4874
				19.3011
				11.5823
				17.2526
	One-way ANOVA:						One-way ANOVA:
	F(4,49) = 39.24, p < 0.001						F(4,27) = 26.61, p < 0.001
	Post-hoc Tukey's HSD:						Post-hoc Tukey's HSD:
		none v on A1	p = 0.570					none v on A1	p = 0.011
		none v on A2	p = 0.636					none v on A2	p = 0.045
		none v all 4	p < 0.001					none v all 4	p < 0.001
		none v co-exp	p = 0.943					none v co-exp	p < 0.001
		on A1 v on A2	p = 0.999					on A1 v on A2	p = 0.999
		on A1 v all 4	p < 0.001					on A1 v all 4	†p < 0.001
		on A1 v co-exp	p = 0.943					on A1 v co-exp	†p < 0.001
		on A2 v all 4	p < 0.001					on A2 v all 4	†p < 0.001
		on A2 v co-exp	p = 0.967					on A2 v co-exp	†p = 0.001
		all 4 v co-exp	p < 0.001					all 4 v co-exp	p = 0.993

[truncated: 2 more sheets: Supp. Fig. 7, Supp. Fig. 8]
